# Supplementary material for: Soda lignin as a sustainable photosensitive component for conventional and controlled radical photopolymerization
Source: Commun Chem. 2025 Jul 5;8:199. doi: 10.1038/s42004-025-01593-0 (PMC12228747; doi:10.1038/s42004-025-01593-0)
Supplement: Supplementary file 4 — Supplementary Data 1 [file 42004_2025_1593_MOESM4_ESM.xls]

## Sheet: Figure 2a
XPS survey spectrum
Binding energy (eV)	Intensity
1350	106598
1349	107222
1348	108278
1347	108935
1346	108671
1345	107742
1344	108052
1343	106222
1342	106489
1341	108428
1340	108863
1339	110044
1338	107751
1337	106552
1336	106438
1335	106599
1334	103822
1333	106772
1332	107791
1331	106591
1330	110060
1329	106913
1328	106379
1327	108503
1326	110509
1325	108004
1324	106061
1323	108218
1322	107648
1321	106956
1320	107199
1319	107278
1318	109429
1317	106437
1316	106643
1315	106754
1314	107566
1313	106434
1312	105963
1311	106982
1310	106417
1309	108572
1308	110451
1307	109694
1306	111658
1305	110958
1304	108876
1303	108836
1302	109253
1301	110921
1300	107546
1299	106399
1298	109305
1297	108529
1296	107356
1295	108578
1294	110258
1293	109538
1292	110736
1291	111152
1290	111351
1289	108298
1288	110620
1287	111639
1286	112259
1285	112792
1284	112291
1283	111813
1282	109420
1281	110401
1280	110133
1279	111678
1278	113145
1277	113072
1276	111496
1275	111215
1274	113765
1273	113408
1272	112444
1271	111918
1270	111025
1269	113808
1268	114198
1267	113438
1266	111206
1265	113612
1264	115091
1263	115306
1262	113796
1261	116907
1260	117037
1259	117217
1258	115548
1257	115888
1256	118525
1255	117865
1254	117486
1253	116092
1252	118760
1251	119903
1250	118177
1249	117332
1248	120085
1247	118267
1246	121443
1245	122352
1244	121458
1243	122267
1242	121252
1241	120970
1240	120032
1239	122038
1238	122951
1237	121114
1236	122503
1235	121594
1234	123960
1233	126485
1232	124354
1231	127126
1230	128419
1229	129935
1228	127932
1227	127804
1226	129527
1225	131011
1224	130628
1223	128479
1222	126543
1221	126393
1220	123733
1219	122901
1218	120461
1217	116820
1216	115724
1215	115049
1214	113153
1213	112268
1212	110880
1211	110434
1210	110849
1209	110737
1208	108859
1207	110059
1206	109963
1205	108892
1204	109367
1203	111161
1202	110188
1201	107222
1200	110555
1199	111893
1198	111193
1197	110926
1196	110488
1195	110970
1194	110132
1193	109244
1192	110398
1191	109902
1190	110905
1189	112977
1188	110767
1187	109701
1186	110355
1185	110829
1184	112872
1183	112256
1182	114567
1181	112403
1180	114409
1179	114999
1178	114519
1177	114790
1176	115128
1175	116446
1174	114714
1173	114883
1172	115645
1171	116893
1170	115551
1169	117395
1168	115516
1167	115302
1166	115773
1165	117223
1164	115956
1163	115543
1162	114953
1161	115490
1160	116784
1159	115058
1158	115335
1157	116455
1156	115070
1155	117967
1154	117830
1153	117081
1152	117624
1151	116596
1150	116753
1149	116617
1148	119299
1147	118731
1146	118145
1145	119823
1144	117630
1143	118829
1142	118727
1141	119345
1140	118845
1139	117700
1138	116397
1137	118920
1136	119931
1135	118660
1134	120558
1133	122306
1132	122320
1131	119741
1130	122192
1129	122426
1128	120728
1127	122017
1126	118994
1125	118881
1124	121955
1123	120830
1122	120728
1121	123628
1120	122478
1119	124401
1118	122720
1117	120092
1116	121422
1115	121578
1114	121812
1113	121174
1112	118910
1111	119598
1110	121837
1109	123593
1108	121638
1107	122773
1106	123167
1105	120675
1104	121472
1103	121914
1102	124447
1101	122939
1100	125730
1099	124145
1098	124816
1097	126374
1096	126114
1095	126608
1094	128718
1093	127877
1092	129556
1091	129769
1090	126439
1089	126890
1088	124491
1087	121313
1086	122632
1085	121258
1084	117916
1083	114093
1082	112681
1081	111097
1080	109987
1079	104051
1078	103062
1077	98940.9
1076	99810.6
1075	103181
1074	113385
1073	164652
1072	268124
1071	290746
1070	194749
1069	122580
1068	102649
1067	98645.1
1066	97806.2
1065	96218.2
1064	95264.6
1063	97605.8
1062	98019.4
1061	98645.1
1060	99826.6
1059	96913
1058	98061.6
1057	98814.4
1056	98972.8
1055	100146
1054	99425
1053	99143.9
1052	96896.5
1051	98567.9
1050	96899.8
1049	98881.1
1048	100477
1047	99350.6
1046	100463
1045	100595
1044	100305
1043	99129.8
1042	99913.7
1041	99067.5
1040	98811
1039	98782.7
1038	99103.6
1037	100768
1036	100452
1035	101475
1034	99561.9
1033	98775.4
1032	100779
1031	99984.5
1030	102160
1029	98907.2
1028	101605
1027	103508
1026	103370
1025	101237
1024	104641
1023	103561
1022	102202
1021	101740
1020	103570
1019	104040
1018	101477
1017	102824
1016	103381
1015	100484
1014	100399
1013	101188
1012	100370
1011	101158
1010	101695
1009	101786
1008	103657
1007	103985
1006	106043
1005	105048
1004	105179
1003	105736
1002	107965
1001	107361
1000	105581
999	104109
998	103730
997	103712
996	104849
995	102711
994	101551
993	99209.1
992	98774.2
991	98275.4
990	94964.5
989	95170.7
988	95196
987	94833.1
986	93530
985	94342
984	94128
983	96248.3
982	98887.8
981	101743
980	105422
979	106185
978	111717
977	112035
976	109405
975	105502
974	102169
973	101139
972	97162.4
971	95782
970	91929.3
969	88050.6
968	85242.4
967	81552.7
966	76911.8
965	76734.5
964	76913.3
963	78108.5
962	76496.1
961	76112.7
960	75225
959	76511.3
958	76290.1
957	77179.8
956	76203.3
955	77312.3
954	76376.6
953	77375.6
952	75212.3
951	75645
950	75671.7
949	75709
948	77465.9
947	76892.1
946	78048
945	76670.9
944	76719.1
943	78392
942	78661.3
941	78547.5
940	78849.8
939	77840.5
938	77461.7
937	76927
936	77805
935	77512.7
934	77832
933	79209.4
932	78337.3
931	78012.3
930	77577.2
929	78723.9
928	78384.7
927	78398.2
926	78633.7
925	78534.1
924	79928
923	77863.9
922	79350.1
921	79888.3
920	80015.3
919	77983.3
918	80046.2
917	81313.8
916	80115.3
915	81648.1
914	79445
913	79542.3
912	79571.3
911	79512.1
910	79846.6
909	78783.8
908	80647
907	82418.2
906	81651
905	82916
904	81190.2
903	81020.2
902	80720.1
901	80730.8
900	80611.2
899	81471.9
898	81612.2
897	81227.3
896	81901.7
895	81083.5
894	82105.3
893	81550
892	82500.1
891	81673.2
890	82438.3
889	83492.2
888	82355.2
887	83326
886	81162.6
885	81982.2
884	82200.5
883	83424.9
882	82084.6
881	82545.9
880	82973.9
879	81071.9
878	82680.1
877	83751.8
876	83970.9
875	83928.4
874	85217.8
873	83763.1
872	83304.8
871	84399.4
870	85422.7
869	86077.6
868	85526.4
867	84429.6
866	84581
865	82897.5
864	85690.8
863	83902.4
862	84020.7
861	84071.7
860	86970
859	86342.7
858	85950.1
857	85620.2
856	84651.3
855	84019.3
854	85615.6
853	84457.7
852	84071.3
851	86476.3
850	85909.9
849	85158.5
848	87351.3
847	86068.2
846	86540.4
845	86242.9
844	87152.2
843	86777.2
842	86334.9
841	86469
840	87115.6
839	86946
838	87626
837	86900.5
836	87152.3
835	87041.3
834	87188.7
833	86547.7
832	86342.6
831	88666.3
830	87871.4
829	88009.3
828	88029.3
827	89402.5
826	88433.5
825	88840.8
824	87717.1
823	88702
822	89607.1
821	87906.5
820	87042.7
819	89477.7
818	88039.7
817	88482
816	89714.2
815	89358.3
814	87960.4
813	88026.2
812	89078
811	88329.6
810	90143.3
809	90146.5
808	91642.6
807	91405.4
806	90022.7
805	90936.2
804	92428.2
803	91050.2
802	89977.6
801	89523.3
800	91017.2
799	91627
798	90209.9
797	91143.9
796	92957
795	91145.5
794	90638.6
793	91689.1
792	92506.8
791	92886.3
790	92319.8
789	90937.5
788	88870.7
787	92460.5
786	91570
785	92150.4
784	93604.7
783	93736.9
782	91595.1
781	92697.1
780	92779.6
779	91243.7
778	91915.9
777	94165.3
776	93022.5
775	92958.4
774	95081.7
773	93261.1
772	95187.5
771	92973.5
770	92783.2
769	93449.8
768	94315.6
767	94314.3
766	92794.6
765	92446.8
764	94814.6
763	96200.7
762	97682.1
761	96361.3
760	96627.8
759	96368.4
758	94290.5
757	94597.8
756	94337.7
755	94152.5
754	94802
753	96630.4
752	96990.4
751	93883.4
750	96053.2
749	96887.5
748	95705.7
747	95984.2
746	95615.8
745	97319.3
744	96888.8
743	96923.8
742	98431.7
741	98130.5
740	97453.3
739	97469.6
738	97993.9
737	98039.6
736	97169.4
735	98103.5
734	98903.1
733	98631.4
732	97818.7
731	96952
730	98924.2
729	97812.5
728	96812.2
727	97733.5
726	98842.6
725	98542.7
724	98477.3
723	98772.8
722	99724.6
721	100285
720	99792.6
719	99332.9
718	98151
717	99508.1
716	98859.2
715	99708.6
714	100987
713	99625.2
712	98531.7
711	98489.8
710	98784.7
709	101603
708	101592
707	101894
706	100765
705	99020.6
704	101828
703	101567
702	100847
701	100118
700	99532.5
699	99787.3
698	101215
697	101687
696	100646
695	100833
694	100739
693	100104
692	101082
691	103047
690	104735
689	103573
688	102851
687	101483
686	103615
685	103333
684	104665
683	103095
682	104038
681	103818
680	101519
679	103466
678	103917
677	106317
676	104191
675	106685
674	105111
673	103266
672	103628
671	102814
670	106261
669	106871
668	106063
667	105624
666	105301
665	101778
664	102320
663	105709
662	107228
661	106397
660	106268
659	107975
658	106057
657	108722
656	108806
655	106913
654	108239
653	108450
652	106756
651	106576
650	107489
649	107984
648	108000
647	108326
646	108018
645	107062
644	107776
643	109775
642	107494
641	107501
640	110368
639	109065
638	111022
637	109266
636	111834
635	110549
634	111614
633	108867
632	112485
631	110641
630	110890
629	113604
628	108479
627	110546
626	110220
625	109982
624	109296
623	111797
622	111700
621	110199
620	110564
619	112399
618	114463
617	113782
616	112162
615	112114
614	112574
613	112861
612	111037
611	110760
610	113098
609	113667
608	113850
607	113124
606	114080
605	113616
604	116238
603	114264
602	112898
601	114322
600	115200
599	113148
598	113895
597	114701
596	114546
595	113333
594	114345
593	116283
592	115764
591	114459
590	114369
589	113080
588	115779
587	116501
586	116453
585	114703
584	115581
583	115248
582	113377
581	114019
580	114905
579	119359
578	116607
577	115817
576	113060
575	113693
574	115386
573	114670
572	115646
571	113390
570	115280
569	112914
568	115276
567	116674
566	119421
565	121391
564	125045
563	119112
562	118922
561	118760
560	118630
559	118168
558	117977
557	119388
556	120504
555	119461
554	118878
553	116590
552	118378
551	115940
550	114790
549	112009
548	110441
547	110688
546	107213
545	100174
544	98357.6
543	94863.7
542	91312.4
541	89457.4
540	86145
539	87157.2
538	87376.8
537	98976.8
536	110644
535	115724
534	124432
533	170917
532	255436
531	275772
530	185987
529	100442
528	74574.3
527	68912.7
526	69855.4
525	74819.7
524	80199.9
523	84174.5
522	77926.1
521	72108.1
520	69706.3
519	69229.5
518	69798.7
517	66421.7
516	65283.8
515	62532.5
514	62643.8
513	62894.9
512	60208.9
511	59296.2
510	57186.4
509	57243.1
508	56518.3
507	55534.7
506	53176.9
505	50116.9
504	49432.5
503	53553.7
502	58905.1
501	65166.6
500	66269.5
499	79353.1
498	126230
497	183783
496	177570
495	106761
494	54972.7
493	37392
492	31070.6
491	26767.6
490	25289.6
489	24886
488	24553
487	24755.8
486	23774.3
485	23275.9
484	23363.2
483	22488.3
482	23548.3
481	22904.6
480	22403.4
479	23471.4
478	21847.8
477	22272.7
476	22994.9
475	23237.2
474	23191.4
473	22481.9
472	22442.7
471	23070.4
470	22657
469	23403
468	22907
467	22469.8
466	22063
465	21706
464	22460.9
463	22381.7
462	22361.4
461	22193.1
460	22524.7
459	22773.8
458	23630.3
457	23364.3
456	23297.2
455	23337.6
454	23965.3
453	23528.1
452	23053.7
451	24158.9
450	22787
449	22647.5
448	22240.1
447	21983.3
446	22840
445	23687.2
444	23076
443	22718.9
442	22465.3
441	22695.4
440	22909
439	22394.4
438	22376.8
437	21519.2
436	21426
435	21586.6
434	22046.2
433	22233.1
432	23002
431	23593
430	23100.4
429	22817.2
428	22360.7
427	22550.4
426	23740.1
425	23383.7
424	22928.1
423	22840.3
422	23558
421	22983.9
420	22553.3
419	22403.4
418	23339.9
417	23520
416	21718.8
415	22515.9
414	22330.2
413	23388.7
412	22569.4
411	23168.2
410	22408.8
409	22566.4
408	22740.5
407	23645
406	22856.5
405	23276.9
404	22689.8
403	23496.5
402	22902.9
401	23944.9
400	25127.7
399	25955.5
398	24083.5
397	23305.5
396	22878.8
395	22008.4
394	22381.6
393	23062
392	22758.1
391	23559.4
390	23632.9
389	23079.6
388	22576.6
387	23604.5
386	23292.2
385	23725.2
384	22686.3
383	23714.3
382	23803.6
381	24193.7
380	24732.8
379	26669.7
378	26249.9
377	25934.5
376	24949.4
375	22869.1
374	24112.8
373	24480.2
372	23310.4
371	23131.6
370	24490.2
369	23796.2
368	24033
367	24401.8
366	24600.5
365	24701
364	24606.1
363	23874.7
362	23863.3
361	24277.8
360	24819.1
359	24903.2
358	25210.7
357	25033.4
356	25339.7
355	25037.4
354	24867.1
353	25067.2
352	24956.6
351	24976.1
350	23684.5
349	24300.4
348	25683.1
347	26044.2
346	25386.2
345	25296.9
344	25145.9
343	25713.6
342	25901.4
341	26033.6
340	25721.1
339	26502.1
338	25139.5
337	26844.4
336	26239.2
335	26670.1
334	27084.8
333	27452.4
332	26541.5
331	25453.1
330	26925.5
329	27781.4
328	27659
327	26761.8
326	29028.5
325	27836
324	27090.9
323	27945.4
322	28217.3
321	27470
320	27924.8
319	27743.9
318	28499.2
317	29207.3
316	28908.9
315	28701
314	27801.6
313	28655
312	30622
311	30986.1
310	30248.3
309	29074.2
308	29336.9
307	29441.5
306	29839.9
305	28647.1
304	29154.7
303	28343.2
302	26774
301	25548.3
300	24525.4
299	23757.3
298	23063.6
297	23945.8
296	24248.1
295	22888.8
294	23685.8
293	24612.9
292	21192.6
291	20108.4
290	27048
289	39411.7
288	43740.8
287	54002.5
286	94983
285	131531
284	93046.7
283	34422
282	16100.3
281	13999.4
280	12991
279	12910.6
278	12235.1
277	12306.6
276	12203.4
275	11888.3
274	11574
273	13098.8
272	13360
271	13214.1
270	13217.9
269	13891.4
268	13227.2
267	12851.7
266	12522.5
265	12229
264	11818.7
263	11752.3
262	12108.5
261	12822.8
260	12294.7
259	12196
258	12106.8
257	12202.6
256	12504
255	11911.3
254	12039
253	12461.5
252	12954.5
251	11753.3
250	11987.7
249	12145.9
248	12778.2
247	12553.2
246	12084.3
245	11554.4
244	11603.2
243	11623.2
242	11443.1
241	11070.9
240	11460.9
239	10889.2
238	11183.8
237	11150.6
236	10914.3
235	12303.3
234	14651.2
233	16634.7
232	18423.5
231	18866.8
230	15622.3
229	13239.2
228	11995
227	12062.8
226	11302.7
225	10229.5
224	10956.1
223	11157.3
222	10494.5
221	10404
220	11286
219	10736.1
218	10656.3
217	10702.9
216	10639.1
215	10401.8
214	10956.2
213	10265.2
212	9465.54
211	9481.14
210	10126
209	10660.9
208	10097.2
207	9620.75
206	10825.8
205	10239.1
204	10886.4
203	10845.9
202	10881
201	11420
200	12823.3
199	13535.2
198	12855.6
197	11009
196	10096.5
195	10469.5
194	10585.8
193	11032.1
192	11473.5
191	11699.5
190	11213.8
189	10960.5
188	11052.1
187	10070.2
186	9977.87
185	9665.9
184	9900.68
183	9477.67
182	9407.47
181	8405.82
180	8425.3
179	8515.31
178	8193.17
177	7772.64
176	8064.91
175	7503.89
174	7403.27
173	7651.99
172	7954.03
171	9933.46
170	13762.8
169	19020.2
168	21233.6
167	19862.6
166	13900.1
165	9167.97
164	7943.61
163	7606.68
162	7163.94
161	7507.74
160	6860.21
159	7160.04
158	8074.58
157	7850.59
156	7307.73
155	8013.82
154	8497.63
153	7895.78
152	7827.83
151	6910.5
150	7841.57
149	7765.56
148	7311.76
147	7471.25
146	7459.09
145	7411.44
144	7574.16
143	7502.25
142	7955.06
141	8223.99
140	7664.07
139	7388.88
138	7728.09
137	7795.7
136	7440.06
135	7466.09
134	7488.7
133	7300.93
132	7884.37
131	7627.27
130	7949.15
129	7701.99
128	7558.11
127	7595.72
126	7591.49
125	7858.5
124	8014.99
123	7866.78
122	7277.23
121	7163.31
120	7469.83
119	7502.24
118	7946.36
117	7274.51
116	7551.6
115	8166.99
114	7592.48
113	7464.52
112	7960.86
111	7980.75
110	8002.11
109	7610.15
108	8276.31
107	7499.31
106	7615.93
105	8032.9
104	7709.32
103	7705.47
102	7843.63
101	8205.24
100	8369.24
99	7596.5
98	7555.11
97	8433.26
96	8457.11
95	8411.07
94	7883.48
93	8697.67
92	8346.1
91	8717.71
90	8631.94
89	9150.42
88	8526.29
87	9276.25
86	8523.27
85	8107.03
84	8496.11
83	8700.54
82	8739.83
81	8179.68
80	7839.35
79	7851.29
78	7907.03
77	7889.18
76	7729.75
75	6893.56
74	7303.37
73	6807.34
72	6397.84
71	6112.96
70	6314.32
69	5486.8
68	5473.25
67	6033.97
66	7112.3
65	12460
64	25110.3
63	31547.7
62	20833.6
61	9707.73
60	6002.9
59	5558.6
58	5717.74
57	5372.84
56	5843.4
55	5343.69
54	5767.78
53	5652.96
52	5538.68
51	5485.55
50	5548.13
49	5964.6
48	5728.09
47	5721.54
46	5451.67
45	5571.29
44	5320.3
43	4721.34
42	4008.58
41	4109.93
40	3809.4
39	3765.51
38	3510.48
37	3707.03
36	3574.98
35	3235.64
34	3733.97
33	4581.07
32	7843.81
31	15327.4
30	16509.7
29	10084.5
28	6368.63
27	6860.97
26	6283.62
25	6682.65
24	6053.97
23	4515.16
22	3664.73
21	2726.36
20	2679.08
19	2823.41
18	3516.54
17	3661.56
16	2853.88
15	2699.47
14	3241.39
13	3255.99
12	2910.96
11	2538.36
10	2985.81
9	2480.44
8	1733.86
7	1780.9
6	2011.19
5	2342.58
4	1723.86
3	989.797
2	360.546
1	166.091
0	61.8784
-1	27.3934
-2	0
-3	3.67027
-4	24.93
-5	32.9596
-6	74.6611
-7	61.0356
-8	22.8315
-9	3.67027
-10	16.3377

## Sheet: Figure 2b
High-resolution XPS spectra of C1s
Binding energy (eV）	Original	284.8 eV	286.2 eV	288.4 eV	Fitting
298	3055.7	0	0	0	3055.71
297.95	2975.44	3060.98	3060.98	3060.98	3061
297.9	3147.68	3018.54	3018.54	3018.54	3018.57
297.85	3150.89	3018.15	3018.15	3018.15	3018.19
297.8	3131.2	3013.35	3013.35	3013.35	3013.41
297.75	3062.03	3004.43	3004.43	3004.43	3004.52
297.7	2903.93	3001.06	3001.06	3001.06	3001.19
297.65	3081.52	2994.88	2994.88	2994.88	2995.07
297.6	3112.43	2989.24	2989.24	2989.24	2989.51
297.55	3004.57	2989.19	2989.19	2989.19	2989.57
297.5	2878.04	2988.97	2988.97	2988.97	2989.51
297.45	2894.84	2987.74	2987.74	2987.74	2988.49
297.4	2879.9	2985.65	2985.65	2985.65	2986.7
297.35	3091.96	2983.4	2983.4	2983.4	2984.85
297.3	3043.78	2981.95	2981.95	2981.95	2983.93
297.25	2769.36	2981.61	2981.61	2981.61	2984.3
297.2	3023.2	2981.47	2981.47	2981.47	2985.1
297.15	2899.43	2981.28	2981.28	2981.28	2986.16
297.1	2756.1	2981.01	2981.01	2981.01	2987.49
297.05	3006.83	2980.73	2980.73	2980.73	2989.3
297	3116.72	2980.48	2980.48	2980.48	2991.73
296.95	3088.92	2980.17	2980.17	2980.17	2994.82
296.9	2956.95	2979.73	2979.73	2979.73	2998.67
296.85	2995.57	2979.16	2979.16	2979.16	3003.48
296.8	2970.09	2978.39	2978.39	2978.39	3009.37
296.75	3096.6	2977.4	2977.4	2977.4	3016.59
296.7	3040.07	2976.26	2976.26	2976.26	3025.45
296.65	3026.8	2974.77	2974.77	2974.77	3036.06
296.6	3065.66	2972.95	2972.95	2972.95	3048.72
296.55	3054.5	2970.82	2970.82	2970.82	3063.76
296.5	3070.41	2968.17	2968.17	2968.17	3081.28
296.45	3064.86	2965.28	2965.28	2965.28	3101.84
296.4	3045.73	2962.05	2962.05	2962.05	3125.56
296.35	3171.84	2958.45	2958.45	2958.45	3152.6
296.3	3365.19	2954.41	2954.41	2954.41	3182.95
296.25	3249.73	2949.95	2949.95	2949.95	3216.61
296.2	3240.61	2945.12	2945.12	2945.12	3253.43
296.15	3465.98	2939.9	2939.9	2939.9	3293.05
296.1	3313.39	2934.19	2934.19	2934.19	3334.78
296.05	3460.21	2927.93	2927.93	2927.93	3377.8
296	3297.46	2921.23	2921.23	2921.23	3421.25
295.95	3552.84	2914.21	2914.21	2914.21	3464.05
295.9	3546.69	2906.81	2906.81	2906.81	3504.8
295.85	3540.33	2898.95	2898.95	2898.95	3541.94
295.8	3510.68	2890.69	2890.69	2890.69	3574.05
295.75	3428.19	2882.08	2882.08	2882.08	3599.71
295.7	3556.64	2873.29	2873.29	2873.29	3617.76
295.65	3655.12	2864.27	2864.27	2864.27	3627.05
295.6	3708.26	2855.05	2855.05	2855.05	3626.89
295.55	3585.42	2845.9	2845.9	2845.9	3617.12
295.5	3400.45	2836.66	2836.66	2836.66	3597.63
295.45	3476.47	2827.51	2827.51	2827.51	3569.02
295.4	3600.51	2818.35	2818.35	2818.35	3532.02
295.35	3471.21	2809.34	2809.34	2809.34	3487.9
295.3	3518.41	2800.66	2800.66	2800.66	3438.19
295.25	3459.49	2792.3	2792.3	2792.3	3384.36
295.2	3434.59	2784.35	2784.35	2784.35	3327.99
295.15	3339.56	2776.67	2776.67	2776.67	3270.42
295.1	3199.7	2769.48	2769.48	2769.48	3213.17
295.05	3257.42	2762.78	2762.78	2762.78	3157.44
295	3167.25	2756.67	2756.67	2756.67	3104.28
294.95	3130.15	2751.12	2751.12	2751.12	3054.42
294.9	3163.48	2745.99	2745.99	2745.99	3008.26
294.85	2891.24	2741.32	2741.32	2741.32	2966.18
294.8	2900.87	2737.21	2737.21	2737.21	2928.48
294.75	2766.02	2733.55	2733.55	2733.55	2895.12
294.7	2868.11	2730.41	2730.41	2730.41	2866.08
294.65	2712.25	2727.81	2727.81	2727.81	2841.26
294.6	2799.06	2725.74	2725.74	2725.74	2820.47
294.55	2714.95	2724.15	2724.15	2724.15	2803.42
294.5	2646.41	2722.91	2722.91	2722.91	2789.79
294.45	2682.21	2722.09	2722.09	2722.09	2779.45
294.4	2720.61	2721.46	2721.46	2721.46	2772
294.35	2693.45	2721.08	2721.08	2721.08	2767.34
294.3	2722.88	2720.95	2720.95	2720.95	2765.44
294.25	2694.19	2720.94	2720.94	2720.94	2766.1
294.2	2622.01	2720.65	2720.65	2720.65	2769
294.15	2597.31	2720.25	2720.25	2720.25	2774.41
294.1	2614.13	2719.71	2719.71	2719.71	2782.48
294.05	2647.33	2718.89	2718.89	2718.89	2793.3
294	2624.91	2717.85	2717.85	2717.85	2807.24
293.95	2860.08	2716.47	2716.47	2716.47	2824.55
293.9	2770.33	2714.76	2714.76	2714.76	2845.65
293.85	2774.85	2712.63	2712.63	2712.63	2870.91
293.8	2735.5	2710.11	2710.11	2710.11	2900.82
293.75	2873.07	2707.13	2707.13	2707.13	2935.82
293.7	2943.2	2703.67	2703.67	2703.67	2976.34
293.65	3088.33	2699.59	2699.59	2699.59	3022.67
293.6	3230.24	2694.76	2694.76	2694.76	3075.02
293.55	3147.08	2689.15	2689.15	2689.15	3133.57
293.5	3319.48	2682.7	2682.7	2682.7	3198.35
293.45	3203.79	2675.42	2675.42	2675.42	3269.21
293.4	3406.27	2667.28	2667.28	2667.28	3345.76
293.35	3395.5	2658.31	2658.31	2658.31	3427.37
293.3	3451.1	2648.49	2648.49	2648.49	3513.02
293.25	3560.02	2637.77	2637.77	2637.77	3601.35
293.2	3749.08	2626.15	2626.15	2626.15	3690.72
293.15	3895.88	2613.73	2613.73	2613.73	3779.23
293.1	3949.5	2600.64	2600.64	2600.64	3864.75
293.05	4028.24	2586.96	2586.96	2586.96	3944.88
293	4057.07	2572.73	2572.73	2572.73	4017.08
292.95	4043.31	2557.89	2557.89	2557.89	4078.71
292.9	4223.71	2542.62	2542.62	2542.62	4127.49
292.85	4157.19	2527.01	2527.01	2527.01	4161.36
292.8	4251.72	2511.2	2511.2	2511.2	4178.72
292.75	4162.67	2495.15	2495.15	2495.15	4178.34
292.7	4127.94	2478.92	2478.92	2478.93	4159.72
292.65	3933.48	2462.67	2462.67	2462.68	4123.07
292.6	3913.68	2446.55	2446.55	2446.56	4069.31
292.55	3976.69	2430.64	2430.64	2430.65	3999.87
292.5	3992.02	2415.06	2415.06	2415.08	3916.74
292.45	3810.67	2399.9	2399.9	2399.92	3822.22
292.4	3549.16	2385.28	2385.28	2385.31	3718.97
292.35	3480.59	2371.2	2371.2	2371.24	3609.56
292.3	3522.15	2357.83	2357.83	2357.87	3496.73
292.25	3459.2	2345.11	2345.11	2345.17	3382.87
292.2	3303.91	2333.16	2333.16	2333.24	3270.27
292.15	3190.87	2322.06	2322.06	2322.16	3160.93
292.1	3202.67	2311.75	2311.75	2311.89	3056.34
292.05	3014.55	2302.25	2302.25	2302.42	2957.75
292	2985.96	2293.48	2293.48	2293.7	2865.98
291.95	2742.61	2285.49	2285.49	2285.77	2781.65
291.9	2775.71	2278.31	2278.31	2278.68	2705.12
291.85	2664.82	2271.89	2271.89	2272.36	2636.38
291.8	2678.13	2266.09	2266.09	2266.68	2575.19
291.75	2595.48	2260.9	2260.9	2261.65	2521.27
291.7	2364.59	2256.33	2256.33	2257.28	2474.24
291.65	2453.51	2252.39	2252.39	2253.6	2433.68
291.6	2255.1	2249.02	2249.02	2250.53	2399.01
291.55	2382.12	2246.13	2246.13	2248.04	2369.65
291.5	2365.83	2243.77	2243.77	2246.15	2345.11
291.45	2341.05	2241.84	2241.84	2244.82	2324.82
291.4	2278.44	2240.26	2240.26	2243.97	2308.23
291.35	2292.78	2238.95	2238.95	2243.55	2294.85
291.3	2227.6	2237.91	2237.91	2243.6	2284.29
291.25	2294.59	2237.09	2237.09	2244.11	2276.18
291.2	2190.09	2236.54	2236.54	2245.17	2270.3
291.15	2201.44	2236.23	2236.23	2246.81	2266.37
291.1	2219.68	2236.01	2236.01	2248.95	2264.08
291.05	2182.39	2235.9	2235.9	2251.67	2263.31
291	2171.33	2235.73	2235.73	2254.9	2263.79
290.95	2302.95	2235.59	2235.59	2258.82	2265.58
290.9	2211.01	2235.53	2235.53	2263.61	2268.71
290.85	2265.36	2235.52	2235.52	2269.34	2273.16
290.8	2227.93	2235.5	2235.5	2276.12	2278.97
290.75	2166.77	2235.48	2235.48	2284.13	2286.24
290.7	2155.63	2235.45	2235.45	2293.54	2295.09
290.65	2166.36	2235.42	2235.42	2304.57	2305.7
290.6	2270.93	2235.39	2235.39	2317.44	2318.27
290.55	2357.08	2235.34	2235.34	2332.43	2333.03
290.5	2314.87	2235.28	2235.28	2349.82	2350.25
290.45	2207.53	2235.21	2235.21	2369.92	2370.22
290.4	2241.45	2235.13	2235.13	2393.07	2393.29
290.35	2340.85	2235.02	2235.02	2419.65	2419.8
290.3	2296.17	2234.9	2234.9	2450.05	2450.16
290.25	2396.55	2234.77	2234.77	2484.72	2484.79
290.2	2452.99	2234.61	2234.61	2524.09	2524.14
290.15	2497.45	2234.42	2234.42	2568.64	2568.67
290.1	2658.72	2234.19	2234.19	2618.85	2618.88
290.05	2737.04	2233.93	2233.93	2675.24	2675.26
290	2606.78	2233.64	2233.64	2738.32	2738.33
289.95	2802.86	2233.31	2233.31	2808.59	2808.6
289.9	3084.36	2232.93	2232.93	2886.56	2886.57
289.85	2919.73	2232.5	2232.5	2972.7	2972.7
289.8	3048.06	2232.02	2232.02	3067.45	3067.45
289.75	3103.77	2231.48	2231.48	3171.2	3171.2
289.7	3360.62	2230.88	2230.88	3284.29	3284.29
289.65	3610	2230.22	2230.22	3406.95	3406.95
289.6	3650.22	2229.49	2229.49	3539.34	3539.34
289.55	3665.19	2228.69	2228.69	3681.47	3681.47
289.5	3966.62	2227.83	2227.83	3833.23	3833.23
289.45	4128.54	2226.9	2226.9	3994.33	3994.33
289.4	4438.6	2225.89	2225.89	4164.31	4164.31
289.35	4588.7	2224.8	2224.8	4342.51	4342.51
289.3	4536.15	2223.63	2223.63	4528.06	4528.06
289.25	4817.85	2222.39	2222.39	4719.87	4719.87
289.2	5049.3	2221.07	2221.07	4916.6	4916.61
289.15	5175.19	2219.66	2219.67	5116.7	5116.71
289.1	5235.32	2218.18	2218.19	5318.38	5318.39
289.05	5354.54	2216.62	2216.64	5519.65	5519.67
289	5804.23	2214.98	2215.01	5718.33	5718.36
288.95	5911.31	2213.27	2213.31	5912.08	5912.13
288.9	5980.59	2211.48	2211.54	6098.45	6098.51
288.85	6167.47	2209.62	2209.71	6274.91	6275
288.8	6096.42	2207.7	2207.83	6438.95	6439.09
288.75	6437.25	2205.71	2205.91	6588.09	6588.29
288.7	6485.09	2203.67	2203.95	6719.99	6720.27
288.65	6597.53	2201.58	2201.97	6832.47	6832.87
288.6	6774.85	2199.43	2200	6923.63	6924.2
288.55	6890.64	2197.26	2198.05	6991.9	6992.69
288.5	6812.55	2195.04	2196.16	7036.02	7037.14
288.45	7063.14	2192.8	2194.35	7055.21	7056.76
288.4	7030.98	2190.54	2192.69	7049.08	7051.23
288.35	7032.58	2188.29	2191.25	7017.73	7020.69
288.3	7089.36	2186.04	2190.08	6961.67	6965.72
288.25	7033.08	2183.81	2189.3	6881.86	6887.36
288.2	6894.18	2181.59	2189	6779.66	6787.08
288.15	6900.31	2179.4	2189.36	6656.76	6666.72
288.1	6717.05	2177.25	2190.54	6515.18	6528.48
288.05	6743.68	2175.15	2192.77	6357.16	6374.8
288	6507.96	2173.1	2196.33	6185.11	6208.37
287.95	6216.61	2171.12	2201.57	6001.53	6032.01
287.9	5794.92	2169.2	2208.87	5808.95	5848.67
287.85	5661	2167.36	2218.73	5609.89	5661.34
287.8	5701.68	2165.59	2231.7	5406.78	5473
287.75	5355	2163.9	2248.46	5201.91	5286.63
287.7	5124.41	2162.29	2269.81	4997.4	5105.16
287.65	4873.94	2160.77	2296.63	4795.19	4931.41
287.6	4591.11	2159.34	2329.96	4596.99	4768.14
287.55	4502.05	2158	2370.96	4404.3	4618.01
287.5	4155.46	2156.77	2420.91	4218.34	4483.57
287.45	4036.47	2155.66	2481.23	4040.16	4367.29
287.4	4269.06	2154.68	2553.42	3870.54	4271.49
287.35	4073.8	2153.87	2639.08	3710.07	4198.41
287.3	4195.96	2153.25	2739.83	3559.14	4150.12
287.25	4155.32	2152.89	2857.32	3417.96	4128.55
287.2	4167.85	2152.85	2993.12	3286.61	4135.43
287.15	4138.83	2153.23	3148.63	3164.98	4172.22
287.1	4238.84	2154.16	3325.06	3052.91	4240.08
287.05	4422.23	2155.83	3523.23	2950.1	4339.76
287	4458.27	2158.46	3743.52	2856.17	4471.52
286.95	4725.93	2162.34	3985.71	2770.71	4635.04
286.9	4877.17	2167.88	4248.87	2693.25	4829.34
286.85	5018.2	2175.57	4531.19	2623.3	5052.62
286.8	5246.63	2186.04	4829.97	2560.33	5302.3
286.75	5591.41	2200.07	5141.42	2503.84	5574.89
286.7	6077.3	2218.64	5460.75	2453.31	5866.03
286.65	6234.65	2242.93	5782.1	2408.22	6170.57
286.6	6536.9	2274.41	6098.71	2368.08	6482.71
286.55	6941.26	2314.81	6403.06	2332.41	6796.24
286.5	7384.17	2366.26	6687.16	2300.77	7104.83
286.45	7208.55	2431.26	6942.92	2272.73	7402.45
286.4	7647.44	2512.77	7162.45	2247.89	7683.8
286.35	7798.03	2614.22	7338.62	2225.88	7944.82
286.3	8019.65	2739.59	7465.37	2206.37	8183.11
286.25	8038.7	2893.43	7538.2	2189.04	8398.39
286.2	8485.89	3080.88	7554.4	2173.61	8592.83
286.15	8647.74	3307.68	7513.26	2159.8	8771.23
286.1	8989.07	3580.19	7416.16	2147.4	8941.07
286.05	9222.15	3905.28	7266.38	2136.19	9112.33
286	9149.3	4290.31	7068.97	2125.97	9297.24
285.95	9616.96	4742.98	6830.33	2116.56	9509.78
285.9	9807.8	5271.21	6557.9	2107.81	9765.13
285.85	10366.1	5882.82	6259.61	2099.56	10079
285.8	10791.5	6585.38	5943.58	2091.68	10467
285.75	11128	7385.75	5617.62	2084.05	10943.7
285.7	11864.9	8289.7	5288.98	2076.54	11522
285.65	12346.2	9301.46	4964.12	2069.05	12212.7
285.6	12818.8	10423.2	4648.51	2061.5	13023.3
285.55	13935.3	11654.3	4346.6	2053.79	13957.7
285.5	14902.4	12991	4061.78	2045.87	15015.6
285.45	15973.1	14425.9	3796.43	2037.67	16191.6
285.4	17379.6	15947.1	3552.02	2029.14	17475.5
285.35	18121.8	17538	3329.21	2020.22	18851.4
285.3	19985.3	19177.3	3127.99	2010.9	20298
285.25	21712.8	20838.9	2947.81	2001.15	21788.4
285.2	23071.1	22492	2787.7	1990.96	23291
285.15	24789.9	24102.2	2646.39	1980.32	24770
285.1	25976.2	25632	2522.42	1969.28	26186.5
285.05	27067.6	27042.7	2414.22	1957.85	27500.2
285	28379.2	28295.7	2320.17	1946.06	28670.7
284.95	29711.4	29354.5	2238.68	1933.95	29659.9
284.9	30657.6	30186.4	2168.24	1921.58	30433.6
284.85	31091.1	30764.9	2107.41	1909	30963.7
284.8	31721.4	31070.7	2054.92	1896.3	31229.6
284.75	31969	31093.4	2009.57	1883.54	31219.6
284.7	31756.7	30831.8	1970.32	1870.81	30931.5
284.65	30764.3	30294.3	1936.27	1858.17	30372.6
284.6	29652.4	29498.3	1906.64	1845.71	29559.3
284.55	29095.9	28468.7	1880.76	1833.52	28516
284.5	27998.6	27237	1858.05	1821.64	27273.4
284.45	26438	25838.9	1838.04	1810.14	25866.9
284.4	24879.5	24313	1820.33	1799.09	24334.3
284.35	22822.7	22698.1	1804.61	1788.53	22714.3
284.3	20739.7	21032.3	1790.62	1778.52	21044.4
284.25	19304.4	19350.9	1778.13	1769.08	19359.9
284.2	17454.7	17685.6	1766.98	1760.25	17692.3
284.15	15536	16063.8	1757.02	1752.04	16068.7
284.1	13793.5	14508	1748.13	1744.48	14511.7
284.05	12523.3	13036	1740.21	1737.54	13038.7
284	11133.1	11660.7	1733.14	1731.21	11662.7
283.95	9713.9	10390.6	1726.88	1725.48	10392
283.9	8771.91	9230.32	1721.34	1720.34	9231.33
283.85	7840.82	8181.06	1716.46	1715.75	8181.78
283.8	6987.64	7241.24	1712.17	1711.67	7241.75
283.75	6293.36	6407.03	1708.42	1708.06	6407.38
283.7	5637.41	5672.9	1705.14	1704.89	5673.15
283.65	4935.69	5032.16	1702.28	1702.11	5032.34
283.6	4476.98	4477.34	1699.81	1699.69	4477.46
283.55	4133.62	4000.55	1697.66	1697.58	4000.63
283.5	3765.71	3593.82	1695.8	1695.74	3593.88
283.45	3516.37	3249.34	1694.18	1694.15	3249.38
283.4	3525.43	2959.62	1692.79	1692.77	2959.64
283.35	3241.31	2717.59	1691.59	1691.57	2717.6
283.3	2924.36	2516.74	1690.55	1690.54	2516.76
283.25	2788.41	2351.16	1689.65	1689.64	2351.17
283.2	2708.84	2215.53	1688.86	1688.86	2215.53
283.15	2473.75	2105.12	1688.18	1688.18	2105.12
283.1	2527.31	2015.81	1687.59	1687.59	2015.81
283.05	2427.79	1944	1687.07	1687.06	1944
283	2266.53	1886.61	1686.6	1686.6	1886.61
282.95	2081.32	1841.01	1686.19	1686.19	1841.01
282.9	2091.48	1805	1685.82	1685.82	1805
282.85	2072.35	1776.73	1685.5	1685.5	1776.73
282.8	2081.88	1754.66	1685.21	1685.21	1754.66
282.75	2111.87	1737.53	1684.96	1684.95	1737.53
282.7	1994.67	1724.3	1684.73	1684.73	1724.3
282.65	2031.48	1714.15	1684.52	1684.52	1714.15
282.6	1920.45	1706.4	1684.34	1684.34	1706.4
282.55	2062.72	1700.5	1684.17	1684.17	1700.5
282.5	1966.56	1696.04	1684.02	1684.02	1696.04
282.45	1849.45	1692.69	1683.89	1683.89	1692.69
282.4	1919.9	1690.17	1683.76	1683.76	1690.17
282.35	1834.97	1688.29	1683.65	1683.65	1688.29
282.3	1863.75	1686.88	1683.55	1683.55	1686.88
282.25	1861.81	1685.84	1683.45	1683.45	1685.84
282.2	1784.1	1685.06	1683.35	1683.35	1685.06
282.15	1751.62	1684.48	1683.27	1683.27	1684.48
282.1	1922.51	1684.05	1683.2	1683.2	1684.05
282.05	1730.63	1683.73	1683.14	1683.14	1683.73
282	1713.04	1683.48	1683.07	1683.07	1683.48
281.95	1798.32	1683.3	1683.01	1683.01	1683.3
281.9	1655.1	1683.16	1682.96	1682.96	1683.16
281.85	1879.12	1683.05	1682.91	1682.91	1683.05
281.8	1804.22	1682.96	1682.87	1682.87	1682.96
281.75	1679.88	1682.88	1682.82	1682.82	1682.88
281.7	1674.86	1682.82	1682.78	1682.78	1682.82
281.65	1642.29	1682.77	1682.74	1682.74	1682.77
281.6	1819.96	1682.72	1682.7	1682.7	1682.72
281.55	1802.47	1682.68	1682.67	1682.67	1682.68
281.5	1816.44	1682.64	1682.63	1682.63	1682.64
281.45	1611.78	1682.6	1682.6	1682.6	1682.6
281.4	1854.43	1682.56	1682.56	1682.56	1682.56
281.35	1764.09	1682.53	1682.53	1682.53	1682.53
281.3	1815.8	1682.5	1682.5	1682.5	1682.5
281.25	1710.39	1682.47	1682.47	1682.47	1682.47
281.2	1715.37	1682.44	1682.44	1682.44	1682.44
281.15	1718.05	1682.41	1682.41	1682.41	1682.41
281.1	1744.65	1682.38	1682.38	1682.38	1682.38
281.05	1826.03	1682.34	1682.34	1682.34	1682.34
281	1744.02	1682.31	1682.31	1682.31	1682.31
280.95	1781.67	1682.28	1682.28	1682.28	1682.28
280.9	1584.75	1682.25	1682.25	1682.25	1682.25
280.85	1751.22	1682.22	1682.22	1682.22	1682.22
280.8	1687.58	1682.19	1682.19	1682.19	1682.19
280.75	1738.74	1682.17	1682.17	1682.17	1682.17
280.7	1799.84	1682.16	1682.16	1682.16	1682.16
280.65	1731.63	1682.14	1682.14	1682.14	1682.14
280.6	1683.58	1682.12	1682.12	1682.12	1682.12
280.55	1831.29	1682.11	1682.11	1682.11	1682.11
280.5	1756.13	1682.09	1682.09	1682.09	1682.09
280.45	1732.47	1682.08	1682.08	1682.08	1682.08
280.4	1644.89	1682.08	1682.08	1682.08	1682.08
280.35	1601.64	1682.07	1682.07	1682.07	1682.07
280.3	1627.54	1682.06	1682.06	1682.06	1682.06
280.25	1571.4	1682.05	1682.05	1682.05	1682.05
280.2	1737.14	1682.04	1682.04	1682.04	1682.04
280.15	1704.93	1682.03	1682.03	1682.03	1682.03
280.1	1722.21	1682.02	1682.02	1682.02	1682.02
280.05	1604.67	1682.01	1682.01	1682.01	1682.01
280	1660.59	1682	1682	1682	1682
279.95	1705.58	1682	1682	1682	1682
279.9	1744.19	1681.99	1681.99	1681.99	1681.99
279.85	1647.39	1685.57	1685.57	1685.57	1685.57
279.8	1742.16	1689.15	1689.15	1689.15	1689.15
279.75	1814.75	1692.72	1692.72	1692.72	1692.72
279.7	1689.54	1696.3	1696.3	1696.3	1696.3
279.65	1768.42	1699.87	1699.87	1699.87	1699.87
279.6	1720.68	1703.45	1703.45	1703.45	1703.45
279.55	1711.52	1707.03	1707.03	1707.03	1707.03
279.5	1635.81	1710.6	1710.6	1710.6	1710.6
279.45	1618.81	1714.18	1714.18	1714.18	1714.18
279.4	1648.02	1717.75	1717.75	1717.75	1717.75
279.35	1678.52	1721.33	1721.33	1721.33	1721.33
279.3	1828.79	1724.9	1724.9	1724.9	1724.9
279.25	1768.55	1728.48	1728.48	1728.48	1728.48
279.2	1800.82	1732.06	1732.06	1732.06	1732.06
279.15	1681.13	1735.63	1735.63	1735.63	1735.63
279.1	1749.57	1739.21	1739.21	1739.21	1739.21
279.05	1728.83	1742.78	1742.78	1742.78	1742.78
279	1641.8	0	0	0	1641.8

## Sheet: Figure 2c
High-resolution XPS spectra of O1s
Binding energy (eV）	Original	531.7 eV	535.4 eV	530.9 eV	Fitting	Fitting
545	14745	14630.6	14630.6	14630.6	14630.6	14630.6
544.95	14770.3	14579.3	14579.3	14579.3	14579.3	14579.3
544.9	14289.1	14579	14579	14579	14579	14579
544.85	14458	14567.4	14567.4	14567.4	14567.4	14567.4
544.8	14696.8	14565.6	14565.6	14565.6	14565.6	14565.6
544.75	14824.4	14558.9	14558.9	14558.9	14558.9	14558.9
544.7	14655.8	14545.1	14545.1	14545.1	14545.1	14545.1
544.65	14625.7	14528.4	14528.4	14528.4	14528.4	14528.4
544.6	14648.2	14506	14506	14506	14506	14506
544.55	14668.6	14486.2	14486.2	14486.2	14486.2	14486.2
544.5	14509.7	14459.4	14459.4	14459.4	14459.4	14459.4
544.45	14059.5	14427.5	14427.5	14427.5	14427.5	14427.5
544.4	14696	14396.6	14396.6	14396.6	14396.6	14396.6
544.35	14296	14380	14380	14380	14380	14380
544.3	14621.2	14366.4	14366.4	14366.4	14366.4	14366.4
544.25	14607.3	14336.2	14336.2	14336.2	14336.2	14336.2
544.2	14379.8	14292.3	14292.3	14292.3	14292.3	14292.3
544.15	14406.8	14264.2	14264.2	14264.2	14264.2	14264.2
544.1	14024.5	14222.6	14222.6	14222.6	14222.6	14222.6
544.05	14353	14170	14170	14170	14170	14170
544	14166.5	14134.2	14134.2	14134.2	14134.2	14134.2
543.95	14118.6	14092.1	14092.1	14092.1	14092.1	14092.1
543.9	13709.5	14085.1	14085.1	14085.1	14085.1	14085.1
543.85	13889.9	14042.5	14042.5	14042.5	14042.5	14042.5
543.8	13736.4	14027.6	14027.6	14027.6	14027.6	14027.6
543.75	14063.2	13984.9	13984.9	13984.9	13984.9	13984.9
543.7	13902.8	13947	13947	13947	13947	13947
543.65	14064.6	13918	13918	13918	13918	13918
543.6	13751.6	13891.2	13891.2	13891.2	13891.2	13891.2
543.55	13544.2	13860.8	13860.8	13860.8	13860.8	13860.8
543.5	13916.2	13830.1	13830.1	13830.1	13830.1	13830.1
543.45	13626.6	13803.9	13803.9	13803.9	13803.9	13803.9
543.4	13912.5	13788.2	13788.2	13788.2	13788.2	13788.2
543.35	13800.9	13770.6	13770.6	13770.6	13770.6	13770.6
543.3	13984.5	13761.6	13761.6	13761.6	13761.6	13761.6
543.25	13722.9	13752.5	13752.5	13752.5	13752.5	13752.5
543.2	13812.6	13736.2	13736.2	13736.2	13736.2	13736.2
543.15	13771	13715.1	13715.1	13715.1	13715.1	13715.1
543.1	13843	13688.2	13688.2	13688.2	13688.2	13688.2
543.05	13385.4	13675.6	13675.6	13675.6	13675.6	13675.6
543	13708.7	13670.8	13670.8	13670.8	13670.8	13670.8
542.95	13616.9	13660.2	13660.2	13660.2	13660.2	13660.2
542.9	13789.5	13658.4	13658.4	13658.4	13658.4	13658.4
542.85	13339.7	13620.5	13620.5	13620.5	13620.5	13620.5
542.8	13699.8	13598.8	13598.8	13598.8	13598.8	13598.8
542.75	13545.6	13585	13585	13585	13585	13585
542.7	13720.8	13571.6	13571.6	13571.6	13571.6	13571.6
542.65	13460.3	13550.5	13550.5	13550.5	13550.5	13550.5
542.6	13499.7	13531.8	13531.8	13531.8	13531.8	13531.8
542.55	13486.7	13511.1	13511.1	13511.1	13511.1	13511.1
542.5	13443.5	13509.3	13509.3	13509.3	13509.3	13509.3
542.45	13693.8	13492.1	13492.1	13492.1	13492.1	13492.1
542.4	13770.8	13478	13478	13478	13478	13478
542.35	13039.5	13455.9	13455.9	13455.9	13455.9	13455.9
542.3	13307.7	13435.5	13435.5	13435.5	13435.5	13435.5
542.25	13627.7	13407.3	13407.3	13407.3	13407.3	13407.3
542.2	13440.9	13396.1	13396.1	13396.1	13396.1	13396.1
542.15	13369.2	13378.4	13378.4	13378.4	13378.4	13378.4
542.1	13379.1	13377.5	13377.5	13377.5	13377.5	13377.5
542.05	13407.9	13366.6	13366.6	13366.6	13366.6	13366.6
542	13449.8	13359.5	13359.5	13359.5	13359.5	13359.5
541.95	13324.5	13347.8	13347.8	13347.8	13347.8	13347.8
541.9	13364.6	13327.5	13327.5	13327.5	13327.5	13327.5
541.85	13302	13318.7	13318.7	13318.7	13318.7	13318.7
541.8	12968	13316.7	13316.7	13316.7	13316.7	13316.7
541.75	12995.4	13303.3	13303.3	13303.3	13303.3	13303.3
541.7	13368.3	13272.6	13272.6	13272.6	13272.6	13272.6
541.65	13247.1	13255.3	13255.3	13255.3	13255.3	13255.3
541.6	13566.8	13240.1	13240.1	13240.1	13240.1	13240.1
541.55	13206.9	13213.8	13213.8	13213.8	13213.8	13213.8
541.5	13383.5	13190.4	13190.4	13190.4	13190.4	13190.4
541.45	13323.5	13173.7	13173.7	13173.7	13173.7	13173.7
541.4	13140.9	13153.9	13153.9	13153.9	13153.9	13153.9
541.35	13480.1	13131	13131	13131	13131	13131
541.3	13123.4	13116.8	13116.8	13116.8	13116.8	13116.8
541.25	13283.8	13101.2	13101.2	13101.2	13101.2	13101.2
541.2	12814.3	13098	13098	13098	13098	13098
541.15	13026.8	13062.6	13062.6	13062.6	13062.6	13062.6
541.1	13186.5	13033.9	13033.9	13033.9	13033.9	13033.9
541.05	12784.5	13002.7	13002.7	13002.7	13002.7	13002.7
541	12811.5	12969.5	12969.5	12969.5	12969.5	12969.5
540.95	13127.2	12931.5	12931.5	12931.5	12931.5	12931.5
540.9	12976.3	12905.2	12905.2	12905.2	12905.2	12905.2
540.85	12809.6	12872.8	12872.8	12872.8	12872.8	12872.8
540.8	12828.9	12838.8	12838.8	12838.8	12838.8	12838.8
540.75	12639.9	12816	12816	12816	12816	12816
540.7	13185.3	12795.5	12795.5	12795.5	12795.5	12795.5
540.65	12622.9	12794.9	12794.9	12794.9	12794.9	12794.9
540.6	12708.7	12784.8	12784.8	12784.8	12784.8	12784.8
540.55	12959.1	12770.7	12770.7	12770.7	12770.7	12770.7
540.5	12569.7	12765.5	12765.5	12765.5	12765.5	12765.5
540.45	12474.4	12756.1	12756.1	12756.1	12756.1	12756.1
540.4	12762.4	12732.6	12732.6	12732.6	12732.6	12732.6
540.35	12430.1	12695.5	12695.5	12695.5	12695.5	12695.5
540.3	12649.7	12672.4	12672.4	12672.4	12672.4	12672.4
540.25	12632.1	12649.2	12649.2	12649.2	12649.2	12649.2
540.2	12705.1	12623	12623	12623	12623	12623
540.15	12873	12575	12575.1	12575	12575.1	12575.1
540.1	12851.4	12566.5	12566.6	12566.5	12566.6	12566.6
540.05	12782.8	12547.2	12547.2	12547.2	12547.2	12547.2
540	12675.8	12516.9	12516.9	12516.9	12516.9	12516.9
539.95	12613.6	12505.1	12505.2	12505.1	12505.2	12505.2
539.9	12633.5	12495.5	12495.6	12495.5	12495.6	12495.6
539.85	12196.4	12472.4	12472.5	12472.4	12472.5	12472.5
539.8	12325.8	12450.6	12450.8	12450.6	12450.8	12450.8
539.75	12340.9	12422.6	12422.8	12422.6	12422.8	12422.8
539.7	12090.1	12412.6	12412.8	12412.6	12412.8	12412.8
539.65	12177.9	12382.8	12383.1	12382.8	12383.1	12383.1
539.6	12444.2	12348.1	12348.4	12348.1	12348.4	12348.4
539.55	12302.7	12308.1	12308.5	12308.1	12308.5	12308.5
539.5	12322.3	12280.2	12280.7	12280.2	12280.7	12280.7
539.45	12323.2	12256.9	12257.6	12256.9	12257.6	12257.6
539.4	12271.3	12236.9	12237.7	12236.9	12237.7	12237.7
539.35	12277.7	12219.9	12220.9	12219.9	12220.9	12220.9
539.3	11973.8	12218.9	12220.1	12218.9	12220.1	12220.1
539.25	12061.4	12210.7	12212.3	12210.7	12212.3	12212.3
539.2	12421	12190.4	12192.3	12190.4	12192.3	12192.3
539.15	12079.4	12185	12187.3	12185	12187.3	12187.3
539.1	12143.9	12174	12176.7	12174	12176.7	12176.7
539.05	12012	12153.4	12156.7	12153.4	12156.7	12156.7
539	12196.9	12146.2	12150.1	12146.2	12150.1	12150.1
538.95	12186.9	12137.6	12142.3	12137.6	12142.3	12142.3
538.9	12193.7	12116.1	12121.7	12116.1	12121.7	12121.7
538.85	12276.1	12101.8	12108.6	12101.8	12108.6	12108.6
538.8	12238.5	12099.3	12107.4	12099.3	12107.4	12107.4
538.75	12299	12098.1	12107.7	12098.1	12107.7	12107.7
538.7	11744.5	12083.5	12095	12083.5	12095	12095
538.65	12024.3	12064.1	12077.7	12064.1	12077.7	12077.7
538.6	12075	12055	12071.1	12055	12071.1	12071.1
538.55	11797.5	12045.3	12064.3	12045.3	12064.3	12064.3
538.5	12151.2	12029.3	12051.8	12029.3	12051.8	12051.8
538.45	12141.1	12013.4	12039.9	12013.4	12039.9	12039.9
538.4	11872.2	12011.6	12042.7	12011.6	12042.7	12042.7
538.35	11972.2	12011.5	12047.9	12011.5	12047.9	12047.9
538.3	12224.3	12011.3	12053.9	12011.3	12053.9	12053.9
538.25	12115.4	12011.1	12060.8	12011.1	12060.8	12060.8
538.2	11833.6	12010.9	12068.8	12010.9	12068.8	12068.8
538.15	11875.7	12010.7	12078	12010.7	12078	12078
538.1	11879.5	12010.5	12088.5	12010.5	12088.5	12088.5
538.05	12017.2	12010.3	12100.5	12010.3	12100.5	12100.5
538	11696.2	12010.1	12114.2	12010.1	12114.2	12114.2
537.95	11689.7	12009.8	12129.8	12009.8	12129.8	12129.8
537.9	12127	12009.5	12147.5	12009.5	12147.5	12147.5
537.85	12428.3	12009.2	12167.5	12009.2	12167.5	12167.5
537.8	12260.2	12008.9	12190.1	12008.9	12190.1	12190.1
537.75	12482.7	12008.6	12215.5	12008.5	12215.6	12215.6
537.7	12400.5	12008.1	12244.1	12008.1	12244.1	12244.1
537.65	12021.7	12007.7	12276	12007.7	12276	12276
537.6	12166.6	12007.2	12311.7	12007.1	12311.7	12311.7
537.55	12372	12006.6	12351.5	12006.6	12351.5	12351.5
537.5	12253.2	12005.9	12395.6	12005.9	12395.7	12395.7
537.45	12350.4	12005.2	12444.6	12005.2	12444.6	12444.6
537.4	12506.8	12004.4	12498.6	12004.4	12498.7	12498.7
537.35	12610.2	12003.5	12558.2	12003.5	12558.3	12558.3
537.3	12781.9	12002.5	12623.7	12002.5	12623.8	12623.8
537.25	13182.5	12001.5	12695.5	12001.4	12695.6	12695.6
537.2	12732.3	12000.4	12774	12000.3	12774.1	12774.1
537.15	12863.4	11999.2	12859.6	11999.1	12859.7	12859.7
537.1	13166	11997.9	12952.5	11997.7	12952.7	12952.7
537.05	13265.7	11996.5	13053.1	11996.3	13053.3	13053.3
537	13474.4	11994.9	13161.8	11994.7	13162	13162
536.95	13259	11993.3	13278.6	11993	13278.9	13278.9
536.9	13548.5	11991.5	13403.9	11991.1	13404.2	13404.2
536.85	13572.4	11989.5	13537.7	11989.1	13538.1	13538.1
536.8	13676.3	11987.5	13680.2	11987	13680.7	13680.7
536.75	13869.6	11985.3	13831.3	11984.7	13831.8	13831.8
536.7	13970.2	11982.9	13990.9	11982.2	13991.6	13991.6
536.65	14244.6	11980.4	14158.8	11979.6	14159.6	14159.6
536.6	14519.4	11977.8	14334.7	11976.8	14335.7	14335.7
536.55	14645	11975	14518.1	11973.9	14519.3	14519.3
536.5	14841	11972.2	14708.5	11970.7	14709.9	14709.9
536.45	14790.5	11969.1	14905.2	11967.4	14906.9	14906.9
536.4	15058.6	11966	15107.2	11963.9	15109.2	15109.2
536.35	15356.3	11962.7	15313.6	11960.3	15316	15316
536.3	15639.7	11959.2	15523.3	11956.4	15526.1	15526.1
536.25	15787.4	11955.7	15734.9	11952.3	15738.2	15738.2
536.2	16030	11952	15946.9	11948	15950.9	15950.9
536.15	15902.6	11948.2	16158	11943.5	16162.7	16162.7
536.1	16287	11944.3	16366.2	11938.8	16371.8	16371.8
536.05	16097.6	11940.4	16570	11933.9	16576.5	16576.5
536	16662.7	11936.5	16767.5	11928.8	16775.2	16775.2
535.95	16801	11932.5	16956.8	11923.5	16965.8	16965.8
535.9	17083.5	11928.7	17136	11918.1	17146.5	17146.5
535.85	17346.4	11924.9	17303.1	11912.5	17315.5	17315.5
535.8	17144.9	11921.2	17456.5	11906.8	17470.9	17470.9
535.75	17626.2	11917.7	17594.2	11900.8	17611	17611
535.7	17860.8	11914.4	17714.7	11894.8	17734.3	17734.3
535.65	17889.8	11911.4	17816.5	11888.6	17839.4	17839.4
535.6	17927.7	11908.8	17898.4	11882.3	17924.9	17924.9
535.55	17618.8	11906.7	17959.2	11875.9	17990	17990
535.5	17719.4	11905.1	17998.2	11869.5	18033.8	18033.8
535.45	18008.3	11904.2	18014.7	11863	18056	18056
535.4	18105.6	11904	18008.6	11856.4	18056.2	18056.2
535.35	18262.8	11904.7	17979.8	11849.8	18034.7	18034.7
535.3	18073.6	11906.4	17928.6	11843.2	17991.8	17991.8
535.25	18402.1	11909.3	17855.6	11836.6	17928.3	17928.3
535.2	17861.6	11913.4	17761.7	11830.1	17845.1	17845.1
535.15	17699.2	11919.1	17647.9	11823.6	17743.5	17743.5
535.1	17624.3	11926.4	17515.6	11817.1	17624.9	17624.9
535.05	17346.4	11935.7	17366.3	11810.8	17491.1	17491.1
535	17723.1	11947.1	17201.5	11804.6	17344	17344
534.95	17231.4	11960.8	17023.1	11798.5	17185.4	17185.4
534.9	17346.1	11977	16832.9	11792.5	17017.5	17017.5
534.85	16864.1	11996.2	16632.9	11786.6	16842.4	16842.4
534.8	16941.9	12018.5	16424.8	11780.9	16662.5	16662.5
534.75	16462.4	12044.3	16210.8	11775.3	16479.8	16479.8
534.7	16490.7	12074	15992.5	11770	16296.6	16296.6
534.65	16181.9	12107.9	15771.9	11764.8	16115.1	16115.1
534.6	15942.1	12146.5	15550.5	11759.7	15937.2	15937.2
534.55	15651.9	12190	15329.9	11754.8	15765	15765
534.5	15563.4	12238.9	15111.5	11750.1	15600.4	15600.4
534.45	15413.9	12293.8	14896.6	11745.5	15445	15445
534.4	15292.3	12355.2	14686.5	11741.1	15300.7	15300.7
534.35	15198.9	12423.5	14482	11736.8	15168.8	15168.8
534.3	15031.6	12499.3	14284	11732.7	15050.9	15050.9
534.25	14672.2	12583.2	14093.3	11728.7	14948.2	14948.2
534.2	14645.6	12675.8	13910.3	11724.8	14861.9	14861.9
534.15	14919.5	12777.8	13735.6	11721	14793	14793
534.1	14673.6	12889.7	13569.4	11717.3	14742.7	14742.7
534.05	14699.9	13012.2	13411.9	11713.7	14711.7	14711.7
534	14440.6	13146.1	13263.2	11710.1	14700.8	14700.8
533.95	14792.7	13291.9	13123.3	11706.7	14710.8	14710.8
533.9	14393.8	13450.5	12992	11703.2	14742.3	14742.3
533.85	14451.2	13622.5	12869.3	11699.9	14795.9	14795.9
533.8	14682.7	13808.6	12754.8	11696.6	14872.2	14872.2
533.75	14996.9	14009.5	12648.4	11693.5	14971.7	14971.7
533.7	14836.2	14226	12549.7	11690.5	15094.8	15094.8
533.65	15254.3	14458.5	12458.3	11687.8	15241.9	15241.9
533.6	15217.8	14707.9	12373.8	11685.3	15413.4	15413.4
533.55	15783.5	14974.5	12295.9	11683.2	15609.6	15609.6
533.5	15661.5	15259.1	12224.2	11681.8	15830.9	15830.9
533.45	16186.5	15561.9	12158.3	11681	16077.5	16077.5
533.4	16456.5	15883.4	12097.7	11681.2	16349.7	16349.7
533.35	16783.9	16223.9	12042	11682.7	16647.6	16647.6
533.3	17159.9	16583.4	11990.7	11685.8	16971.5	16971.5
533.25	17403.4	16962.1	11943.7	11690.9	17321.4	17321.4
533.2	17926.9	17359.8	11900.3	11698.7	17697.6	17697.6
533.15	18209.3	17776.4	11860.4	11709.9	18100.2	18100.2
533.1	18659.2	18211.3	11823.4	11725.1	18529.1	18529.1
533.05	18858.1	18664.1	11789.1	11745.4	18984.6	18984.6
533	19672.3	19133.9	11757.2	11771.9	19466.8	19466.8
532.95	20283.1	19619.7	11727.3	11806	19975.7	19975.7
532.9	20369.5	20120.3	11699.2	11849.2	20511.6	20511.6
532.85	21343.5	20634.3	11672.7	11903.5	21074.6	21074.6
532.8	21501.1	21160.1	11647.5	11971	21665	21665
532.75	22162.8	21695.8	11623.3	12054	22283.3	22283.3
532.7	22888.2	22239.2	11600	12155.4	22929.8	22929.8
532.65	23864.1	22787.9	11577.3	12278.3	23605.3	23605.3
532.6	24506.4	23339.3	11555	12426.1	24310.4	24310.4
532.55	25175.6	23890.7	11533	12602.6	25046.1	25046.1
532.5	25882.4	24439.1	11511.1	12812.3	25813.5	25813.5
532.45	26458.6	24981.1	11489.2	13059.6	26614	26614
532.4	27041.3	25513.6	11467.1	13349.4	27449.2	27449.2
532.35	28069.3	26032.9	11444.7	13687	28320.5	28320.5
532.3	28957.8	26535.6	11421.8	14077.8	29230	29230
532.25	30174.9	27018	11398.4	14527.4	30179.5	30179.5
532.2	31232.3	27476.4	11374.3	15041.3	31170.8	31170.8
532.15	32153.6	27907.3	11349.5	15625	32205.9	32205.9
532.1	33421.1	28307	11323.7	16283.5	33286.3	33286.3
532.05	34114.9	28672.3	11297.1	17021.7	34413.2	34413.2
532	35237	28999.9	11269.4	17843.3	35587.5	35587.5
531.95	36846.4	29286.8	11240.7	18751.3	36808.8	36808.8
531.9	38027.4	29530.3	11210.8	19747.1	38076.2	38076.2
531.85	39349.4	29728	11179.6	20830.8	39387.1	39387.1
531.8	40729.7	29877.7	11147.2	22000.3	40737.4	40737.4
531.75	42079.7	29978	11113.5	23251.5	42121.5	42121.5
531.7	43767.8	30027.7	11078.5	24577.7	43531.4	43531.4
531.65	45426.1	30025.9	11042.2	25969.3	44956.7	44956.7
531.6	46224.8	29972.4	11004.6	27414	46384.8	46384.8
531.55	47729.7	29867.3	10965.8	28896.3	47800.3	47800.3
531.5	49454.2	29711.5	10925.8	30397.7	49185.4	49185.4
531.45	50638.5	29505.8	10884.6	31897	50519.9	50519.9
531.4	52299.7	29252	10842.3	33370.4	51781.4	51781.4
531.35	53717.9	28952	10799.1	34792.2	52946.2	52946.2
531.3	54094.4	28608.1	10755.1	36135.4	53989.3	53989.3
531.25	54792.5	28223.1	10710.3	37372.3	54885.9	54885.9
531.2	56029.1	27800	10664.9	38476	55611.7	55611.7
531.15	55910	27342	10619.1	39420.8	56144.2	56144.2
531.1	56278.8	26852.6	10573	40183.7	56463.7	56463.7
531.05	56666.4	26335.4	10526.8	40745.2	56554.2	56554.2
531	56064.1	25794.2	10480.6	41090.3	56404.1	56404.1
530.95	56126.8	25232.5	10434.6	41209.4	56007.4	56007.4
530.9	54631.5	24654.2	10389	41098.2	55363.6	55363.6
530.85	53584.2	24063.2	10343.9	40758.7	54478.1	54478.1
530.8	53014.9	23462.9	10299.5	40198.6	53362.1	53362.1
530.75	51151.8	22857	10256.1	39431.1	52032.1	52032.1
530.7	49874.1	22248.9	10213.7	38474	50509.2	50509.2
530.65	48587.2	21641.6	10172.5	37349.3	48818.4	48818.4
530.6	47312.8	21038.2	10132.7	36081.8	46987.4	46987.4
530.55	44693	20441.5	10094.3	34698.5	45045.7	45045.7
530.5	43506.1	19853.9	10057.5	33227.1	43023.5	43023.5
530.45	42052.2	19277.8	10022.4	31695	40950.5	40950.5
530.4	39192.4	18715.1	9988.95	30129	38855.2	38855.2
530.35	36913.6	18167.8	9957.36	28553.8	36764.2	36764.2
530.3	35226.2	17637.1	9927.57	26991.9	34701.5	34701.5
530.25	33529.5	17124.5	9899.6	25463.2	32688	32688
530.2	31474.8	16630.9	9873.46	23984.3	30741.7	30741.7
530.15	29235.5	16157.2	9849.11	22569	28877.1	28877.1
530.1	26942.8	15703.9	9826.54	21228.1	27105.4	27105.4
530.05	25689	15271.4	9805.7	19969.4	25435.2	25435.2
530	23854	14860.1	9786.57	18798.2	23871.8	23871.8
529.95	22598	14469.9	9769.02	17717.2	22418.1	22418.1
529.9	20673.9	14100.7	9753.02	16727.2	21074.9	21074.9
529.85	19494	13752.4	9738.55	15827.2	19841	19841
529.8	18107	13424.5	9725.46	15014.7	18713.7	18713.7
529.75	17512.6	13116.7	9713.67	14286	17689.1	17689.1
529.7	16335.3	12828.3	9703.08	13636.8	16762.1	16762.1
529.65	15529.4	12558.9	9693.64	13061.9	15927.2	15927.2
529.6	14857.3	12307.6	9685.23	12555.9	15178.3	15178.3
529.55	14220.2	12073.8	9677.75	12113.1	14509.1	14509.1
529.5	14204.8	11856.7	9671.09	11727.6	13913.2	13913.2
529.45	13391.3	11655.5	9665.2	11394	13384.4	13384.4
529.4	12584.1	11469.5	9659.99	11106.8	12916.3	12916.3
529.35	12372.3	11297.9	9655.39	10860.8	12503.3	12503.3
529.3	11850.2	11139.7	9651.33	10651.2	12139.6	12139.6
529.25	11904.9	10994.3	9647.74	10473.5	11820.1	11820.1
529.2	11495.6	10860.9	9644.55	10323.5	11539.9	11539.9
529.15	11473.5	10738.7	9641.74	10197.6	11294.5	11294.5
529.1	11320.4	10627	9639.24	10092.3	11080	11080
529.05	11117.2	10525	9637.03	10004.7	10892.7	10892.7
529	10826.1	10432.1	9635.07	9932.21	10729.2	10729.2
528.95	10852.4	10347.5	9633.3	9872.39	10586.6	10586.6
528.9	10584.5	10270.8	9631.74	9823.29	10462.4	10462.4
528.85	10432.3	10201.3	9630.36	9783.17	10354.1	10354.1
528.8	10351.8	10138.4	9629.11	9750.49	10259.8	10259.8
528.75	10285.9	10081.5	9627.97	9723.97	10177.5	10177.5
528.7	10425.3	10030.2	9626.92	9702.53	10105.8	10105.8
528.65	10068.5	9984.08	9625.98	9685.27	10043.4	10043.4
528.6	10093.3	9942.59	9625.13	9671.42	9988.88	9988.88
528.55	10068.2	9905.38	9624.39	9660.38	9941.37	9941.37
528.5	10400.8	9872.05	9623.72	9651.58	9899.92	9899.92
528.45	10290.9	9842.25	9623.11	9644.59	9863.73	9863.73
528.4	9745.34	9815.64	9622.55	9639.04	9832.13	9832.13
528.35	10231.4	9791.94	9622.07	9634.67	9804.54	9804.54
528.3	10134.7	9770.84	9621.62	9631.21	9780.43	9780.43
528.25	10136.5	9752.09	9621.21	9628.48	9759.35	9759.35
528.2	9865.47	9735.43	9620.82	9626.3	9740.91	9740.91
528.15	9671.18	9720.67	9620.45	9624.57	9724.79	9724.79
528.1	9487.28	9707.65	9620.14	9623.22	9710.73	9710.73
528.05	9876.54	9696.15	9619.86	9622.16	9698.44	9698.44
528	9852.41	9686.02	9619.62	9621.32	9687.72	9687.72
527.95	9890.55	9677.12	9619.41	9620.66	9678.38	9678.38
527.9	9446.48	9669.32	9619.23	9620.16	9670.24	9670.24
527.85	9785.19	9662.49	9619.09	9619.76	9663.16	9663.16
527.8	9854.71	9656.49	9618.94	9619.43	9656.98	9656.98
527.75	9993.68	9651.26	9618.82	9619.18	9651.62	9651.62
527.7	9726.64	9646.7	9618.72	9618.98	9646.96	9646.96
527.65	9305.15	9642.73	9618.63	9618.82	9642.92	9642.92
527.6	9506.38	9639.29	9618.56	9618.69	9639.42	9639.42
527.55	9368.99	9636.29	9618.5	9618.59	9636.39	9636.39
527.5	9536.75	9633.68	9618.42	9618.49	9633.75	9633.75
527.45	9642.27	9631.42	9618.36	9618.41	9631.47	9631.47
527.4	9687.85	9629.48	9618.32	9618.35	9629.52	9629.52
527.35	9892.05	9627.81	9618.28	9618.31	9627.84	9627.84
527.3	9511.43	9626.37	9618.25	9618.26	9626.38	9626.38
527.25	9923.71	9625.12	9618.21	9618.22	9625.13	9625.13
527.2	9814.96	9624.05	9618.18	9618.19	9624.06	9624.06
527.15	9609.73	9623.15	9618.17	9618.18	9623.16	9623.16
527.1	9497.4	9629.9	9625.68	9625.68	9629.9	9629.9
527.05	9718.42	9636.76	9633.19	9633.19	9636.76	9636.76
527	9570.28	9643.71	9640.7	9640.7	9643.71	9643.71
526.95	9535.3	9650.74	9648.2	9648.21	9650.75	9650.75
526.9	9702.14	9657.85	9655.71	9655.71	9657.85	9657.85
526.85	9555.53	9665.02	9663.22	9663.22	9665.02	9665.02
526.8	9737.31	9672.24	9670.73	9670.73	9672.24	9672.24
526.75	9738.4	9679.5	9678.24	9678.24	9679.5	9679.5
526.7	9495.06	9686.8	9685.74	9685.74	9686.8	9686.8
526.65	9632.5	9694.14	9693.25	9693.25	9694.14	9694.14
526.6	9980.69	9701.5	9700.76	9700.76	9701.5	9701.5
526.55	9599.44	9711.57	9710.95	9710.95	9711.57	9711.57
526.5	9743.74	9722.1	9721.58	9721.58	9722.1	9722.1
526.45	9548.71	9732.64	9732.22	9732.22	9732.64	9732.64
526.4	9797.43	9743.49	9743.14	9743.14	9743.49	9743.49
526.35	10092.8	9754.35	9754.05	9754.06	9754.35	9754.35
526.3	9980.41	9766.35	9766.11	9766.11	9766.35	9766.35
526.25	9878.1	9778.36	9778.17	9778.17	9778.36	9778.36
526.2	9609.18	9792.14	9791.98	9791.98	9792.14	9792.14
526.15	9551.36	9808.29	9808.16	9808.16	9808.29	9808.29
526.1	9751.78	9824.44	9824.33	9824.33	9824.44	9824.44
526.05	9711.44	9840.6	9840.51	9840.51	9840.6	9840.6
526	10029.2	9864.23	9864.16	9864.16	9864.23	9864.23
525.95	9706.05	9887.86	9887.8	9887.8	9887.86	9887.86
525.9	9779.73	9911.49	9911.44	9911.44	9911.49	9911.49
525.85	9916.33	9935.13	9935.09	9935.09	9935.13	9935.13
525.8	10106.5	9958.77	9958.73	9958.73	9958.77	9958.77
525.75	9692.64	9982.4	9982.38	9982.38	9982.4	9982.4
525.7	10028.4	10006	10006	10006	10006	10006
525.65	10070.4	10029.7	10029.7	10029.7	10029.7	10029.7
525.6	9985.44	10053.3	10053.3	10053.3	10053.3	10053.3
525.55	10071.6	10077	10077	10077	10077	10077
525.5	9973.33	10100.6	10100.6	10100.6	10100.6	10100.6
525.45	10246.1	10124.2	10124.2	10124.2	10124.2	10124.2
525.4	10290	10147.9	10147.9	10147.9	10147.9	10147.9
525.35	10054	10171.5	10171.5	10171.5	10171.5	10171.5
525.3	10490.6	10195.2	10195.2	10195.2	10195.2	10195.2
525.25	10306.3	10218.8	10218.8	10218.8	10218.8	10218.8
525.2	10175.9	10242.5	10242.5	10242.5	10242.5	10242.5
525.15	10522.1	10266.1	10266.1	10266.1	10266.1	10266.1
525.1	10463.8	10289.8	10289.8	10289.8	10289.8	10289.8
525.05	10347.7	10313.4	10313.4	10313.4	10313.4	10313.4
525	10206.5	10337	10337	10337	10337	10337

## Sheet: Figure 2d
FT-IR spectrum of AL
Transmittance (%)	Wavenumber (cm-1)
399.692	0
400.174	0
400.656	0
401.138	0
401.62	0
402.102	0
402.584	0
403.067	0
403.549	0
404.031	0
404.513	0
404.995	0
405.477	0
405.959	0
406.442	0
406.924	0
407.406	0
407.888	0
408.37	0
408.852	0
409.334	0
409.817	0
410.299	0
410.781	0
411.263	0
411.745	0
412.227	0
412.709	0
413.192	0
413.674	0
414.156	0
414.638	0
415.12	0
415.602	0
416.084	0
416.566	0
417.049	0
417.531	0
418.013	0
418.495	0
418.977	0
419.459	0
419.941	0
420.423	0
420.906	0
421.388	0
421.87	0
422.352	0
422.834	0
423.316	0
423.798	0
424.281	0
424.763	0
425.245	0
425.727	0
426.209	0
426.691	0
427.173	0
427.656	0
428.138	0
428.62	0
429.102	0
429.584	0
430.066	0
430.548	0
431.031	0
431.513	0
431.995	0
432.477	0
432.959	0
433.441	0
433.923	0
434.406	0
434.888	0
435.37	0
435.852	0
436.334	0
436.816	0
437.298	0
437.78	0
438.263	0
438.745	0
439.227	0
439.709	0
440.191	0
440.673	0
441.155	0
441.637	0
442.12	0
442.602	0
443.084	0
443.566	0
444.048	0
444.53	0
445.012	0
445.495	0
445.977	0
446.459	0
446.941	0
447.423	0
447.905	0
448.387	0
448.87	0
449.352	0
449.834	0
450.316	0
450.798	0
451.28	0
451.762	0
452.245	0
452.727	0
453.209	0
453.691	0
454.173	0
454.655	0
455.137	0
455.62	0
456.102	0
456.584	0
457.066	0
457.548	0
458.03	0
458.512	0
458.995	0
459.477	0
459.959	0
460.441	0
460.923	0
461.405	0
461.887	0
462.369	0
462.852	0
463.334	0
463.816	0
464.298	0
464.78	0
465.262	0
465.744	0
466.226	0
466.709	0
467.191	0
467.673	0
468.155	0
468.637	0
469.119	0
469.601	0
470.084	0
470.566	0
471.048	0
471.53	0
472.012	0
472.494	0
472.976	0
473.459	0
473.941	0
474.423	0
474.905	0
475.387	0
475.869	0
476.351	0
476.834	0
477.316	0
477.798	0
478.28	0
478.762	0
479.244	0
479.726	0
480.209	0
480.691	0
481.173	0
481.655	0
482.137	0
482.619	0
483.101	0
483.584	0
484.066	0
484.548	0
485.03	0
485.512	0
485.994	0
486.476	0
486.958	0
487.441	0
487.923	0
488.405	0
488.887	0
489.369	0
489.851	0
490.333	0
490.815	0
491.298	0
491.78	0
492.262	0
492.744	0
493.226	0
493.708	0
494.19	0
494.673	0
495.155	0
495.637	0
496.119	0
496.601	0
497.083	0
497.565	0
498.048	0
498.53	0
499.012	0
499.494	0
499.976	0
500.458	0
500.94	0
501.423	0
501.905	0
502.387	0
502.869	0
503.351	0
503.833	0
504.315	0
504.798	0
505.28	0
505.762	0
506.244	0
506.726	0
507.208	0
507.69	0
508.172	0
508.655	0
509.137	0
509.619	0
510.101	0
510.583	0
511.065	0
511.547	0
512.029	0
512.512	0
512.994	0
513.476	0
513.958	0
514.44	0
514.922	0
515.404	0
515.887	0
516.369	0
516.851	0
517.333	0
517.815	0
518.297	0
518.779	0
519.262	0
519.744	0
520.226	0
520.708	0
521.19	0
521.672	0
522.154	0
522.636	0
523.119	0
523.601	0
524.083	0
524.565	0
525.047	99.9976
525.529	100
526.011	99.8515
526.494	99.5479
526.976	99.1356
527.458	98.6785
527.94	98.24
528.422	97.8707
528.904	97.6087
529.386	97.4668
529.869	97.4223
530.351	97.4179
530.833	97.3913
531.315	97.2985
531.797	97.1208
532.279	96.8623
532.761	96.5478
533.244	96.2143
533.726	95.903
534.208	95.6457
534.69	95.4609
535.172	95.3561
535.654	95.3352
536.136	95.3965
536.619	95.5218
537.101	95.6621
537.583	95.7466
538.065	95.7096
538.547	95.5213
539.029	95.1973
539.511	94.7928
539.994	94.3836
540.476	94.0507
540.958	93.8528
541.44	93.8043
541.922	93.8679
542.404	93.9784
542.886	94.0779
543.368	94.1377
543.851	94.1568
544.333	94.1506
544.815	94.1355
545.297	94.1143
545.779	94.0771
546.261	94.0098
546.743	93.9087
547.226	93.7867
547.708	93.6691
548.19	93.5833
548.672	93.5416
549.154	93.5309
549.636	93.5138
550.118	93.4469
550.601	93.3009
551.083	93.0721
551.565	92.7821
552.047	92.4697
552.529	92.1774
553.011	91.935
553.493	91.7506
553.976	91.6143
554.458	91.5122
554.94	91.4395
555.422	91.4014
555.904	91.4056
556.386	91.4485
556.868	91.5073
557.35	91.5468
557.832	91.536
558.315	91.4659
558.797	91.3568
559.279	91.2499
559.761	91.1925
560.243	91.2135
560.725	91.3066
561.207	91.4286
561.69	91.5219
562.172	91.5416
562.654	91.4741
563.136	91.3402
563.618	91.1845
564.1	91.0575
564.582	90.9936
565.065	90.999
565.547	91.0544
566.029	91.1345
566.511	91.2209
566.993	91.3087
567.475	91.4003
567.957	91.4939
568.44	91.5766
568.922	91.6255
569.404	91.6195
569.886	91.5515
570.368	91.4338
570.85	91.2939
571.332	91.1649
571.814	91.0703
572.297	91.0139
572.779	90.9785
573.261	90.9375
573.743	90.8701
574.225	90.7716
574.707	90.6521
575.189	90.5274
575.672	90.4077
576.154	90.2879
576.636	90.151
577.118	89.9805
577.6	89.7748
578.082	89.553
578.564	89.3506
579.047	89.205
579.529	89.1368
580.011	89.136
580.493	89.1638
580.975	89.1727
581.457	89.1302
581.939	89.0331
582.422	88.906
582.904	88.7879
583.386	88.711
583.868	88.6853
584.35	88.6936
584.832	88.7027
585.314	88.6818
585.797	88.6173
586.279	88.5154
586.761	88.3964
587.243	88.2807
587.725	88.1781
588.207	88.0829
588.689	87.9797
589.171	87.8556
589.654	87.7096
590.136	87.5545
590.618	87.4116
591.1	87.2986
591.582	87.2202
592.064	87.1635
592.546	87.1076
593.029	87.0353
593.511	86.9423
593.993	86.8394
594.475	86.7452
594.957	86.6751
595.439	86.6316
595.921	86.603
596.404	86.5706
596.886	86.5192
597.368	86.4454
597.85	86.358
598.332	86.2725
598.814	86.1996
599.296	86.1382
599.778	86.0746
600.261	85.9901
600.743	85.873
601.225	85.7266
601.707	85.5684
602.189	85.4232
602.671	85.3086
603.153	85.2257
603.636	85.1562
604.118	85.0714
604.6	84.9463
605.082	84.7717
605.564	84.5592
606.046	84.3341
606.528	84.1226
607.01	83.9382
607.493	83.7732
607.975	83.6044
608.457	83.4053
608.939	83.1598
609.421	82.8684
609.903	82.5459
610.385	82.2091
610.868	81.8653
611.35	81.5049
611.832	81.1071
612.314	80.6532
612.796	80.1402
613.278	79.5871
613.76	79.0291
614.243	78.5011
614.725	78.0207
615.207	77.5781
615.689	77.144
616.171	76.6885
616.653	76.2024
617.135	75.7062
617.618	75.2437
618.1	74.8601
618.582	74.5791
619.064	74.3915
619.546	74.2652
620.028	74.1669
620.51	74.0822
620.992	74.0219
621.475	74.0123
621.957	74.0764
622.439	74.2157
622.921	74.406
623.403	74.6092
623.885	74.7927
624.367	74.9455
624.85	75.0812
625.332	75.2278
625.814	75.4098
626.296	75.6339
626.778	75.8846
627.26	76.1345
627.742	76.3593
628.225	76.5506
628.707	76.7189
629.189	76.8866
629.671	77.0759
630.153	77.2974
630.635	77.5471
631.117	77.8107
631.6	78.0743
632.082	78.3326
632.564	78.5903
633.046	78.8574
633.528	79.1403
634.01	79.4355
634.492	79.7289
634.975	80.0028
635.457	80.245
635.939	80.456
636.421	80.6487
636.903	80.842
637.385	81.0513
637.867	81.2813
638.349	81.5251
638.832	81.7688
639.314	82.0007
639.796	82.2171
640.278	82.4232
640.76	82.63
641.242	82.8467
641.724	83.0771
642.207	83.318
642.689	83.5635
643.171	83.8094
643.653	84.0563
644.135	84.3087
644.617	84.5709
645.099	84.8427
645.582	85.1175
646.064	85.3841
646.546	85.6314
647.028	85.8537
647.51	86.053
647.992	86.2374
648.474	86.4168
648.956	86.5974
649.438	86.7784
649.921	86.9518
650.403	87.1073
650.885	87.2363
651.367	87.3366
651.849	87.4124
652.331	87.4727
652.813	87.5272
653.296	87.5832
653.778	87.6443
654.26	87.7115
654.742	87.7849
655.224	87.8652
655.706	87.9538
656.188	88.0518
656.671	88.1577
657.153	88.2679
657.635	88.3773
658.117	88.482
658.599	88.5813
659.081	88.6778
659.563	88.7763
660.046	88.8812
660.528	88.9938
661.01	89.1116
661.492	89.2289
661.974	89.3396
662.456	89.4391
662.938	89.5259
663.42	89.6007
663.903	89.6659
664.385	89.723
664.867	89.7727
665.349	89.8149
665.831	89.8494
666.313	89.8782
666.795	89.9071
667.278	89.9456
667.76	90.0039
668.242	90.0832
668.724	90.1713
669.206	90.2503
669.688	90.3105
670.17	90.3519
670.653	90.3807
671.135	90.4034
671.617	90.4253
672.099	90.4488
672.581	90.4734
673.063	90.4967
673.545	90.5158
674.028	90.5292
674.51	90.5378
674.992	90.5446
675.474	90.5529
675.956	90.5644
676.438	90.5784
676.92	90.5922
677.403	90.6024
677.885	90.6072
678.367	90.607
678.849	90.6047
679.331	90.6036
679.813	90.6062
680.295	90.6122
680.778	90.6195
681.26	90.6245
681.742	90.6246
682.224	90.6191
682.706	90.6092
683.188	90.5974
683.67	90.5855
684.152	90.5742
684.635	90.5621
685.117	90.5473
685.599	90.5282
686.081	90.5045
686.563	90.4773
687.045	90.4486
687.527	90.4199
688.01	90.3918
688.492	90.3636
688.974	90.3347
689.456	90.305
689.938	90.2756
690.42	90.2492
690.902	90.2283
691.385	90.2146
691.867	90.2079
692.349	90.2062
692.831	90.2071
693.313	90.2085
693.795	90.21
694.277	90.2129
694.76	90.2191
695.242	90.2304
695.724	90.247
696.206	90.2678
696.688	90.2911
697.17	90.3152
697.652	90.3395
698.134	90.3646
698.616	90.3918
699.099	90.4218
699.581	90.4543
700.063	90.4883
700.545	90.5225
701.027	90.5558
701.509	90.5889
701.991	90.6231
702.474	90.66
702.956	90.7008
703.438	90.7453
703.92	90.7926
704.402	90.8411
704.884	90.89
705.366	90.9394
705.849	90.9901
706.331	91.043
706.813	91.0979
707.295	91.1539
707.777	91.2088
708.259	91.2608
708.741	91.3093
709.224	91.3546
709.706	91.3987
710.188	91.4434
710.67	91.4898
711.152	91.5378
711.634	91.5861
712.116	91.6333
712.598	91.6784
713.081	91.7213
713.563	91.7628
714.045	91.8035
714.527	91.8431
715.009	91.8803
715.491	91.9132
715.973	91.9399
716.456	91.9601
716.938	91.9749
717.42	91.9867
717.902	91.9985
718.384	92.0122
718.866	92.0287
719.348	92.0473
719.831	92.0664
720.313	92.085
720.795	92.1027
721.277	92.1201
721.759	92.1383
722.241	92.158
722.723	92.1791
723.206	92.201
723.688	92.2225
724.17	92.2428
724.652	92.2615
725.134	92.2789
725.616	92.2949
726.098	92.3098
726.581	92.3233
727.063	92.3348
727.545	92.3445
728.027	92.3528
728.509	92.3607
728.991	92.3696
729.473	92.38
729.955	92.3921
730.438	92.4049
730.92	92.4174
731.402	92.4287
731.884	92.4389
732.366	92.4489
732.848	92.4597
733.33	92.4721
733.813	92.4857
734.295	92.4993
734.777	92.5114
735.259	92.5207
735.741	92.5272
736.223	92.5318
736.705	92.5361
737.188	92.5415
737.67	92.5484
738.152	92.5563
738.634	92.564
739.116	92.5706
739.598	92.5758
740.08	92.5805
740.562	92.586
741.045	92.5931
741.527	92.6019
742.009	92.611
742.491	92.6187
742.973	92.6233
743.455	92.6242
743.937	92.6222
744.42	92.6187
744.902	92.6154
745.384	92.6129
745.866	92.6107
746.348	92.6075
746.83	92.6019
747.312	92.5931
747.794	92.5819
748.277	92.5698
748.759	92.5585
749.241	92.5495
749.723	92.5427
750.205	92.5371
750.687	92.5309
751.169	92.5225
751.652	92.5109
752.134	92.4959
752.616	92.4776
753.098	92.4563
753.58	92.4319
754.062	92.404
754.544	92.3724
755.027	92.3368
755.509	92.2979
755.991	92.2561
756.473	92.2121
756.955	92.1659
757.437	92.1169
757.919	92.0642
758.402	92.0072
758.884	91.9456
759.366	91.8802
759.848	91.8123
760.33	91.743
760.812	91.6732
761.294	91.6026
761.777	91.5306
762.259	91.4565
762.741	91.3802
763.223	91.3025
763.705	91.2254
764.187	91.1508
764.669	91.0807
765.151	91.0161
765.634	90.9574
766.116	90.9048
766.598	90.8588
767.08	90.8204
767.562	90.7916
768.044	90.7742
768.526	90.7698
769.009	90.7785
769.491	90.7997
769.973	90.8317
770.455	90.8731
770.937	90.9225
771.419	90.9791
771.901	91.0417
772.384	91.1085
772.866	91.177
773.348	91.2438
773.83	91.306
774.312	91.3616
774.794	91.4099
775.276	91.4511
775.758	91.486
776.241	91.5148
776.723	91.5371
777.205	91.5517
777.687	91.5579
778.169	91.5565
778.651	91.5506
779.133	91.5461
779.615	91.5508
780.098	91.5732
780.58	91.6208
781.062	91.6985
781.544	91.8076
782.026	91.9454
782.508	92.1052
782.99	92.2775
783.473	92.4509
783.955	92.6136
784.437	92.7557
784.919	92.8707
785.401	92.9563
785.883	93.0151
786.365	93.0525
786.848	93.0756
787.33	93.0906
787.812	93.1021
788.294	93.1119
788.776	93.1204
789.258	93.127
789.74	93.1315
790.222	93.1343
790.705	93.1365
791.187	93.1389
791.669	93.1421
792.151	93.1458
792.633	93.1493
793.115	93.1524
793.597	93.1555
794.08	93.16
794.562	93.1675
795.044	93.1788
795.526	93.1939
796.008	93.2111
796.49	93.2283
796.972	93.2435
797.455	93.2561
797.937	93.2667
798.419	93.2772
798.901	93.2892
799.383	93.3035
799.865	93.3198
800.347	93.3369
800.83	93.3533
801.312	93.3681
801.794	93.3811
802.276	93.3931
802.758	93.4044
803.24	93.4154
803.722	93.4255
804.205	93.434
804.687	93.4402
805.169	93.4442
805.651	93.4461
806.133	93.4463
806.615	93.4446
807.097	93.4403
807.58	93.4327
808.062	93.4211
808.544	93.4063
809.026	93.3902
809.508	93.3751
809.99	93.3636
810.472	93.3569
810.955	93.3547
811.437	93.3555
811.919	93.3577
812.401	93.3598
812.883	93.3621
813.365	93.3658
813.847	93.3728
814.329	93.3843
814.812	93.401
815.294	93.4218
815.776	93.4451
816.258	93.4693
816.74	93.4934
817.222	93.5171
817.704	93.5406
818.187	93.564
818.669	93.5871
819.151	93.6093
819.633	93.6304
820.115	93.6506
820.597	93.6707
821.079	93.6919
821.562	93.7146
822.044	93.7383
822.526	93.7614
823.008	93.7816
823.49	93.7968
823.972	93.8062
824.454	93.8105
824.936	93.8115
825.419	93.8114
825.901	93.8114
826.383	93.8121
826.865	93.8129
827.347	93.8127
827.829	93.8112
828.311	93.8085
828.793	93.8058
829.276	93.8038
829.758	93.803
830.24	93.8028
830.722	93.8019
831.204	93.7991
831.686	93.7937
832.168	93.7862
832.651	93.7779
833.133	93.7703
833.615	93.7645
834.097	93.7605
834.579	93.7576
835.061	93.7547
835.543	93.7511
836.026	93.7467
836.508	93.7426
836.99	93.7399
837.472	93.7395
837.954	93.7418
838.436	93.7465
838.918	93.753
839.4	93.7611
839.883	93.7711
840.365	93.7835
840.847	93.7991
841.329	93.8177
841.811	93.8386
842.293	93.8602
842.775	93.8809
843.258	93.8999
843.74	93.9171
844.222	93.9334
844.704	93.9497
845.186	93.9665
845.668	93.9835
846.15	93.9993
846.633	94.0126
847.115	94.0221
847.597	94.0273
848.079	94.0284
848.561	94.0262
849.043	94.0215
849.525	94.0149
850.008	94.0072
850.49	93.9991
850.972	93.992
851.454	93.9874
851.936	93.987
852.418	93.9917
852.9	94.0015
853.383	94.0152
853.865	94.0314
854.347	94.0485
854.829	94.066
855.311	94.0838
855.793	94.1029
856.275	94.1235
856.757	94.1457
857.24	94.1684
857.722	94.1902
858.204	94.2102
858.686	94.2284
859.168	94.2457
859.65	94.2637
860.132	94.2833
860.615	94.3045
861.097	94.3256
861.579	94.3441
862.061	94.3576
862.543	94.3645
863.025	94.3642
863.507	94.3576
863.99	94.3453
864.472	94.3276
864.954	94.3039
865.436	94.2728
865.918	94.2328
866.4	94.1829
866.882	94.1227
867.365	94.0519
867.847	93.9698
868.329	93.874
868.811	93.7605
869.293	93.6234
869.775	93.4555
870.257	93.2484
870.739	92.9935
871.222	92.6814
871.704	92.3033
872.186	91.8516
872.668	91.3225
873.15	90.7187
873.632	90.0513
874.114	89.3416
874.597	88.6203
875.079	87.9251
875.561	87.2971
876.043	86.7754
876.525	86.3918
877.007	86.1657
877.489	86.102
877.971	86.1919
878.454	86.4165
878.936	86.7514
879.418	87.1714
879.9	87.653
880.382	88.1756
880.864	88.7222
881.346	89.2785
881.829	89.8338
882.311	90.3799
882.793	90.9112
883.275	91.4236
883.757	91.9131
884.239	92.3761
884.721	92.8085
885.204	93.207
885.686	93.569
886.168	93.8935
886.65	94.1803
887.132	94.43
887.614	94.6428
888.096	94.8191
888.578	94.9595
889.061	95.0661
889.543	95.1421
890.025	95.1925
890.507	95.2227
890.989	95.2376
891.471	95.2409
891.953	95.2349
892.436	95.221
892.918	95.2002
893.4	95.1741
893.882	95.1445
894.364	95.1134
894.846	95.0822
895.328	95.0518
895.811	95.0219
896.293	94.9918
896.775	94.9614
897.257	94.9312
897.739	94.9029
898.221	94.8784
898.703	94.8593
899.186	94.8464
899.668	94.8392
900.15	94.8361
900.632	94.8355
901.114	94.8361
901.596	94.8374
902.078	94.8396
902.561	94.8429
903.043	94.8471
903.525	94.8514
904.007	94.8544
904.489	94.8547
904.971	94.8516
905.453	94.8445
905.935	94.8339
906.418	94.8199
906.9	94.8023
907.382	94.7806
907.864	94.7543
908.346	94.7231
908.828	94.6872
909.31	94.6477
909.793	94.6056
910.275	94.5614
910.757	94.5153
911.239	94.4661
911.721	94.4126
912.203	94.3538
912.685	94.2897
913.168	94.2207
913.65	94.1482
914.132	94.0733
914.614	93.9963
915.096	93.917
915.578	93.8342
916.06	93.7468
916.542	93.6538
917.025	93.5552
917.507	93.4511
917.989	93.3424
918.471	93.2296
918.953	93.1132
919.435	92.9935
919.917	92.871
920.399	92.7468
920.882	92.6222
921.364	92.499
921.846	92.3787
922.328	92.2627
922.81	92.1516
923.292	92.0456
923.774	91.9447
924.257	91.8494
924.739	91.7603
925.221	91.6784
925.703	91.6045
926.185	91.5393
926.667	91.4825
927.149	91.4332
927.632	91.3904
928.114	91.3528
928.596	91.3196
929.078	91.2904
929.56	91.2645
930.042	91.2413
930.524	91.2193
931.006	91.1967
931.489	91.1714
931.971	91.1414
932.453	91.1055
932.935	91.0633
933.417	91.0147
933.899	90.9598
934.381	90.8986
934.864	90.8307
935.346	90.7556
935.828	90.6729
936.31	90.5827
936.792	90.4852
937.274	90.3809
937.756	90.2702
938.239	90.1532
938.721	90.0301
939.203	89.9006
939.685	89.765
940.167	89.6238
940.649	89.4777
941.131	89.3276
941.614	89.1741
942.096	89.0176
942.578	88.8575
943.06	88.6936
943.542	88.5251
944.024	88.352
944.506	88.1747
944.989	87.994
945.471	87.8109
945.953	87.6258
946.435	87.4392
946.917	87.2508
947.399	87.0605
947.881	86.8685
948.364	86.6755
948.846	86.4827
949.328	86.2912
949.81	86.102
950.292	85.9151
950.774	85.7301
951.256	85.546
951.739	85.3624
952.221	85.1791
952.703	84.9972
953.185	84.8178
953.667	84.642
954.149	84.4698
954.631	84.3003
955.113	84.1323
955.596	83.9644
956.078	83.7962
956.56	83.6283
957.042	83.4622
957.524	83.2996
958.006	83.1415
958.488	82.9877
958.971	82.8373
959.453	82.6891
959.935	82.5427
960.417	82.3982
960.899	82.257
961.381	82.1204
961.863	81.9894
962.346	81.864
962.828	81.7434
963.31	81.6264
963.792	81.5123
964.274	81.4011
964.756	81.2936
965.238	81.1906
965.72	81.0924
966.203	80.9987
966.685	80.9083
967.167	80.8202
967.649	80.734
968.131	80.6502
968.613	80.5698
969.095	80.494
969.577	80.4228
970.06	80.3554
970.542	80.2904
971.024	80.2261
971.506	80.162
971.988	80.0986
972.47	80.0374
972.952	79.98
973.435	79.927
973.917	79.8783
974.399	79.8326
974.881	79.7887
975.363	79.7462
975.845	79.7058
976.327	79.6687
976.81	79.6365
977.292	79.6096
977.774	79.5872
978.256	79.5677
978.738	79.5496
979.22	79.5322
979.702	79.5163
980.184	79.5034
980.667	79.4949
981.149	79.4916
981.631	79.4929
982.113	79.4971
982.595	79.5028
983.077	79.5095
983.559	79.5179
984.042	79.5295
984.524	79.5459
985.006	79.5675
985.488	79.5931
985.97	79.6205
986.452	79.6474
986.934	79.6723
987.417	79.6954
987.899	79.7181
988.381	79.7421
988.863	79.7687
989.345	79.7981
989.827	79.8294
990.309	79.8616
990.792	79.8942
991.274	79.9278
991.756	79.9635
992.238	80.0028
992.72	80.0462
993.202	80.0931
993.684	80.1421
994.167	80.192
994.649	80.2422
995.131	80.2932
995.613	80.3461
996.095	80.4018
996.577	80.4602
997.059	80.52
997.541	80.5788
998.024	80.6346
998.506	80.6861
998.988	80.7338
999.47	80.7786
999.952	80.822
1000.43	80.8643
1000.92	80.9047
1001.4	80.9416
1001.88	80.9732
1002.36	80.9986
1002.85	81.0178
1003.33	81.0321
1003.81	81.0423
1004.29	81.0487
1004.77	81.0506
1005.26	81.0463
1005.74	81.0345
1006.22	81.0147
1006.7	80.9875
1007.18	80.9548
1007.67	80.9182
1008.15	80.8787
1008.63	80.836
1009.11	80.7888
1009.6	80.7358
1010.08	80.6768
1010.56	80.6125
1011.04	80.5451
1011.52	80.4763
1012.01	80.4073
1012.49	80.3379
1012.97	80.2666
1013.45	80.192
1013.93	80.1137
1014.42	80.0327
1014.9	79.9511
1015.38	79.871
1015.86	79.7936
1016.35	79.7184
1016.83	79.6439
1017.31	79.5682
1017.79	79.4909
1018.27	79.4127
1018.75	79.3356
1019.24	79.2614
1019.72	79.1905
1020.2	79.1212
1020.68	79.0502
1021.17	78.9742
1021.65	78.8913
1022.13	78.8016
1022.61	78.7072
1023.1	78.6105
1023.58	78.513
1024.06	78.4142
1024.54	78.3115
1025.02	78.2023
1025.51	78.0846
1025.99	77.9586
1026.47	77.8262
1026.95	77.6899
1027.43	77.5514
1027.92	77.4107
1028.4	77.2663
1028.88	77.1163
1029.36	76.96
1029.85	76.7983
1030.33	76.6343
1030.81	76.4713
1031.29	76.3115
1031.77	76.1553
1032.26	76.0014
1032.74	75.8479
1033.22	75.6941
1033.7	75.5413
1034.18	75.3927
1034.67	75.2518
1035.15	75.1211
1035.63	75.0006
1036.11	74.8888
1036.6	74.7833
1037.08	74.6835
1037.56	74.5906
1038.04	74.5081
1038.52	74.4398
1039.01	74.3877
1039.49	74.3518
1039.97	74.3292
1040.45	74.3169
1040.93	74.3128
1041.42	74.3172
1041.9	74.3327
1042.38	74.3623
1042.86	74.4076
1043.34	74.468
1043.83	74.5409
1044.31	74.6233
1044.79	74.7135
1045.27	74.8123
1045.76	74.922
1046.24	75.0454
1046.72	75.1834
1047.2	75.3344
1047.68	75.4945
1048.17	75.6596
1048.65	75.8265
1049.13	75.9948
1049.61	76.166
1050.09	76.3419
1050.58	76.5235
1051.06	76.7096
1051.54	76.8971
1052.02	77.0828
1052.51	77.2643
1052.99	77.441
1053.47	77.6139
1053.95	77.7839
1054.43	77.951
1054.92	78.1135
1055.4	78.2682
1055.88	78.4123
1056.36	78.5442
1056.84	78.664
1057.33	78.7737
1057.81	78.8751
1058.29	78.9693
1058.77	79.0557
1059.26	79.1325
1059.74	79.1982
1060.22	79.2522
1060.7	79.2956
1061.18	79.3307
1061.67	79.3595
1062.15	79.3829
1062.63	79.4
1063.11	79.4086
1063.59	79.4068
1064.08	79.3938
1064.56	79.3709
1065.04	79.341
1065.52	79.307
1066.01	79.2708
1066.49	79.2325
1066.97	79.1904
1067.45	79.1426
1067.93	79.0881
1068.42	79.0278
1068.9	78.9639
1069.38	78.899
1069.86	78.835
1070.34	78.7717
1070.83	78.7073
1071.31	78.6394
1071.79	78.5667
1072.27	78.4892
1072.76	78.4087
1073.24	78.3278
1073.72	78.2485
1074.2	78.1712
1074.68	78.0951
1075.17	78.0187
1075.65	77.9411
1076.13	77.8631
1076.61	77.786
1077.09	77.712
1077.58	77.6418
1078.06	77.5747
1078.54	77.5087
1079.02	77.4413
1079.51	77.3711
1079.99	77.2979
1080.47	77.2231
1080.95	77.148
1081.43	77.073
1081.91	76.9967
1082.4	76.9163
1082.88	76.829
1083.36	76.7332
1083.84	76.6295
1084.33	76.5198
1084.81	76.4063
1085.29	76.2901
1085.77	76.1703
1086.26	76.0444
1086.74	75.9094
1087.22	75.7636
1087.7	75.6074
1088.18	75.4429
1088.66	75.2723
1089.15	75.0969
1089.63	74.9156
1090.11	74.7257
1090.59	74.5242
1091.08	74.3097
1091.56	74.083
1092.04	73.8472
1092.52	73.6058
1093.01	73.361
1093.49	73.1124
1093.97	72.8573
1094.45	72.5923
1094.93	72.3154
1095.41	72.0275
1095.9	71.7318
1096.38	71.4324
1096.86	71.132
1097.34	70.8303
1097.83	70.5242
1098.31	70.2096
1098.79	69.884
1099.27	69.5481
1099.76	69.2057
1100.24	68.862
1100.72	68.5211
1101.2	68.1839
1101.68	67.8482
1102.16	67.5104
1102.65	67.168
1103.13	66.8216
1103.61	66.4751
1104.09	66.1333
1104.58	65.8002
1105.06	65.4764
1105.54	65.1596
1106.02	64.8463
1106.5	64.5349
1106.99	64.2271
1107.47	63.9277
1107.95	63.6427
1108.43	63.3759
1108.91	63.1272
1109.4	62.8928
1109.88	62.6679
1110.36	62.449
1110.84	62.237
1111.33	62.0364
1111.81	61.853
1112.29	61.6906
1112.77	61.5493
1113.25	61.4252
1113.74	61.3128
1114.22	61.2084
1114.7	61.1119
1115.18	61.0268
1115.66	60.958
1116.15	60.9088
1116.63	60.8787
1117.11	60.8635
1117.59	60.8581
1118.08	60.8586
1118.56	60.8653
1119.04	60.8813
1119.52	60.9115
1120	60.959
1120.49	61.0233
1120.97	61.1007
1121.45	61.186
1121.93	61.2758
1122.41	61.37
1122.9	61.4716
1123.38	61.5846
1123.86	61.7116
1124.34	61.8518
1124.83	62.0015
1125.31	62.1561
1125.79	62.3121
1126.27	62.4697
1126.75	62.6311
1127.24	62.7999
1127.72	62.9773
1128.2	63.1619
1128.68	63.3492
1129.16	63.5341
1129.65	63.7134
1130.13	63.887
1130.61	64.0579
1131.09	64.2298
1131.58	64.4053
1132.06	64.5839
1132.54	64.7623
1133.02	64.9366
1133.5	65.104
1133.99	65.2645
1134.47	65.4208
1134.95	65.5764
1135.43	65.7336
1135.91	65.8922
1136.4	66.0496
1136.88	66.2024
1137.36	66.3486
1137.84	66.4884
1138.33	66.6248
1138.81	66.761
1139.29	66.8996
1139.77	67.0405
1140.25	67.1816
1140.74	67.32
1141.22	67.4539
1141.7	67.5838
1142.18	67.7122
1142.66	67.8422
1143.15	67.9758
1143.63	68.1128
1144.11	68.2509
1144.59	68.3874
1145.08	68.5207
1145.56	68.6515
1146.04	68.7823
1146.52	68.9164
1147	69.0556
1147.49	69.1997
1147.97	69.3466
1148.45	69.4938
1148.93	69.6398
1149.41	69.7852
1149.9	69.9327
1150.38	70.0851
1150.86	70.2442
1151.34	70.4096
1151.83	70.579
1152.31	70.7497
1152.79	70.9199
1153.27	71.09
1153.75	71.2619
1154.24	71.4386
1154.72	71.6216
1155.2	71.8107
1155.68	72.004
1156.16	72.1991
1156.65	72.3943
1157.13	72.5897
1157.61	72.7869
1158.09	72.988
1158.58	73.1942
1159.06	73.4049
1159.54	73.6184
1160.02	73.8325
1160.5	74.0458
1160.99	74.2584
1161.47	74.4719
1161.95	74.688
1162.43	74.9077
1162.91	75.1304
1163.4	75.3545
1163.88	75.5782
1164.36	75.8003
1164.84	76.0212
1165.33	76.2421
1165.81	76.4646
1166.29	76.689
1166.77	76.9148
1167.25	77.1403
1167.74	77.3638
1168.22	77.5844
1168.7	77.8027
1169.18	78.0199
1169.66	78.2373
1170.15	78.4554
1170.63	78.6735
1171.11	78.8901
1171.59	79.1037
1172.08	79.3136
1172.56	79.5203
1173.04	79.725
1173.52	79.9288
1174	80.1324
1174.49	80.3352
1174.97	80.5361
1175.45	80.7342
1175.93	80.9291
1176.41	81.1215
1176.9	81.3126
1177.38	81.5033
1177.86	81.6942
1178.34	81.8847
1178.83	82.0739
1179.31	82.261
1179.79	82.4458
1180.27	82.6286
1180.75	82.8103
1181.24	82.9913
1181.72	83.1718
1182.2	83.3509
1182.68	83.5278
1183.16	83.7019
1183.65	83.8731
1184.13	84.0421
1184.61	84.2096
1185.09	84.3763
1185.58	84.5422
1186.06	84.707
1186.54	84.8702
1187.02	85.0318
1187.5	85.1923
1187.99	85.3526
1188.47	85.5134
1188.95	85.6751
1189.43	85.8375
1189.91	85.9998
1190.4	86.1612
1190.88	86.3216
1191.36	86.4814
1191.84	86.6413
1192.33	86.8021
1192.81	86.9639
1193.29	87.1265
1193.77	87.289
1194.25	87.4504
1194.73	87.6102
1195.22	87.7684
1195.7	87.9252
1196.18	88.0806
1196.66	88.2343
1197.15	88.3856
1197.63	88.5334
1198.11	88.6772
1198.59	88.8165
1199.08	88.9516
1199.56	89.0829
1200.04	89.2104
1200.52	89.3338
1201	89.4525
1201.48	89.5656
1201.97	89.6729
1202.45	89.7745
1202.93	89.8709
1203.41	89.9625
1203.9	90.0495
1204.38	90.1313
1204.86	90.2072
1205.34	90.2763
1205.83	90.3384
1206.31	90.3939
1206.79	90.4433
1207.27	90.4874
1207.75	90.5264
1208.23	90.5603
1208.72	90.5888
1209.2	90.6116
1209.68	90.6294
1210.16	90.6429
1210.65	90.6535
1211.13	90.6621
1211.61	90.6688
1212.09	90.6733
1212.58	90.675
1213.06	90.6732
1213.54	90.6682
1214.02	90.6607
1214.5	90.6519
1214.98	90.6429
1215.47	90.6345
1215.95	90.6266
1216.43	90.6189
1216.91	90.6109
1217.4	90.6026
1217.88	90.5944
1218.36	90.5869
1218.84	90.5808
1219.32	90.5762
1219.81	90.5729
1220.29	90.5707
1220.77	90.5694
1221.25	90.5693
1221.73	90.5711
1222.22	90.5757
1222.7	90.5832
1223.18	90.5936
1223.66	90.6061
1224.15	90.6197
1224.63	90.6338
1225.11	90.6484
1225.59	90.6645
1226.07	90.683
1226.56	90.7044
1227.04	90.7288
1227.52	90.7551
1228	90.7822
1228.48	90.8089
1228.97	90.8348
1229.45	90.8603
1229.93	90.8863
1230.41	90.9133
1230.9	90.9415
1231.38	90.9704
1231.86	90.9989
1232.34	91.0262
1232.82	91.0518
1233.31	91.0761
1233.79	91.0994
1234.27	91.122
1234.75	91.1436
1235.23	91.1634
1235.72	91.1804
1236.2	91.1939
1236.68	91.2041
1237.16	91.2118
1237.65	91.2184
1238.13	91.2249
1238.61	91.2315
1239.09	91.2377
1239.57	91.2425
1240.06	91.2451
1240.54	91.2452
1241.02	91.2431
1241.5	91.2397
1241.98	91.2356
1242.47	91.2312
1242.95	91.2261
1243.43	91.2199
1243.91	91.212
1244.4	91.2026
1244.88	91.1918
1245.36	91.1803
1245.84	91.1681
1246.32	91.1548
1246.81	91.1398
1247.29	91.1223
1247.77	91.1022
1248.25	91.0802
1248.73	91.0575
1249.22	91.0356
1249.7	91.0151
1250.18	90.9959
1250.66	90.9768
1251.15	90.9567
1251.63	90.9346
1252.11	90.9102
1252.59	90.8843
1253.07	90.8579
1253.56	90.832
1254.04	90.8065
1254.52	90.781
1255	90.7544
1255.48	90.726
1255.97	90.6958
1256.45	90.6647
1256.93	90.6337
1257.41	90.6037
1257.89	90.5747
1258.38	90.5456
1258.86	90.5152
1259.34	90.4827
1259.82	90.448
1260.31	90.4126
1260.79	90.378
1261.27	90.3456
1261.75	90.3157
1262.23	90.2874
1262.72	90.2595
1263.2	90.231
1263.68	90.2022
1264.16	90.174
1264.64	90.1476
1265.13	90.1241
1265.61	90.1031
1266.09	90.0838
1266.57	90.0648
1267.06	90.0451
1267.54	90.0248
1268.02	90.0045
1268.5	89.9852
1268.98	89.9676
1269.47	89.9516
1269.95	89.9367
1270.43	89.9218
1270.91	89.9064
1271.39	89.8906
1271.88	89.8752
1272.36	89.8612
1272.84	89.8491
1273.32	89.8386
1273.81	89.8287
1274.29	89.818
1274.77	89.8054
1275.25	89.7906
1275.73	89.7741
1276.22	89.7567
1276.7	89.7392
1277.18	89.7219
1277.66	89.7043
1278.14	89.6859
1278.63	89.6661
1279.11	89.6452
1279.59	89.6239
1280.07	89.603
1280.56	89.5832
1281.04	89.5644
1281.52	89.546
1282	89.5273
1282.48	89.5075
1282.97	89.4866
1283.45	89.465
1283.93	89.4433
1284.41	89.4215
1284.89	89.3991
1285.38	89.3751
1285.86	89.3481
1286.34	89.3177
1286.82	89.2841
1287.31	89.2484
1287.79	89.2118
1288.27	89.1754
1288.75	89.1393
1289.23	89.103
1289.72	89.0653
1290.2	89.0255
1290.68	88.9836
1291.16	88.9401
1291.64	88.896
1292.13	88.8521
1292.61	88.8085
1293.09	88.765
1293.57	88.7207
1294.06	88.6754
1294.54	88.6291
1295.02	88.5827
1295.5	88.5371
1295.98	88.493
1296.47	88.4503
1296.95	88.4082
1297.43	88.3657
1297.91	88.322
1298.39	88.2767
1298.88	88.2303
1299.36	88.1835
1299.84	88.1368
1300.32	88.0903
1300.81	88.0434
1301.29	87.9953
1301.77	87.9454
1302.25	87.8936
1302.73	87.8404
1303.22	87.7864
1303.7	87.7322
1304.18	87.6776
1304.66	87.6222
1305.14	87.5651
1305.63	87.5056
1306.11	87.4436
1306.59	87.3797
1307.07	87.3144
1307.56	87.2483
1308.04	87.1813
1308.52	87.1128
1309	87.0419
1309.48	86.9681
1309.97	86.8912
1310.45	86.8117
1310.93	86.7302
1311.41	86.6472
1311.89	86.5631
1312.38	86.4775
1312.86	86.39
1313.34	86.3005
1313.82	86.2096
1314.31	86.1181
1314.79	86.0274
1315.27	85.9385
1315.75	85.852
1316.23	85.7679
1316.72	85.6861
1317.2	85.6063
1317.68	85.5284
1318.16	85.4529
1318.64	85.3801
1319.13	85.3104
1319.61	85.2435
1320.09	85.1785
1320.57	85.1141
1321.06	85.0489
1321.54	84.982
1322.02	84.9128
1322.5	84.8413
1322.98	84.7674
1323.47	84.6912
1323.95	84.6122
1324.43	84.5301
1324.91	84.4445
1325.39	84.3555
1325.88	84.2635
1326.36	84.1693
1326.84	84.0737
1327.32	83.9772
1327.81	83.88
1328.29	83.7821
1328.77	83.6831
1329.25	83.5832
1329.73	83.4825
1330.22	83.3815
1330.7	83.2804
1331.18	83.1796
1331.66	83.0789
1332.14	82.978
1332.63	82.8768
1333.11	82.7752
1333.59	82.6743
1334.07	82.5754
1334.56	82.4802
1335.04	82.3903
1335.52	82.3073
1336	82.2318
1336.48	82.1642
1336.97	82.1046
1337.45	82.0531
1337.93	82.0105
1338.41	81.9773
1338.89	81.9536
1339.38	81.9384
1339.86	81.9292
1340.34	81.9224
1340.82	81.9143
1341.31	81.902
1341.79	81.8836
1342.27	81.8584
1342.75	81.8263
1343.23	81.7876
1343.72	81.7428
1344.2	81.692
1344.68	81.636
1345.16	81.5756
1345.64	81.5121
1346.13	81.4466
1346.61	81.38
1347.09	81.3127
1347.57	81.2445
1348.06	81.175
1348.54	81.1038
1349.02	81.031
1349.5	80.957
1349.98	80.8825
1350.47	80.8083
1350.95	80.7348
1351.43	80.662
1351.91	80.5896
1352.39	80.5177
1352.88	80.4465
1353.36	80.3771
1353.84	80.3109
1354.32	80.2493
1354.81	80.1935
1355.29	80.1435
1355.77	80.099
1356.25	80.0593
1356.73	80.0238
1357.22	79.9921
1357.7	79.9645
1358.18	79.9408
1358.66	79.9208
1359.14	79.9037
1359.63	79.8884
1360.11	79.874
1360.59	79.8606
1361.07	79.8486
1361.56	79.8396
1362.04	79.8346
1362.52	79.8339
[truncated: 5,471 more rows]

## Sheet: Figure 2e
photocurrent of AL under xenon lamp
Time (s)	Current (A)
0	4.62606e-08
0.1	4.67479e-08
0.2	4.74052e-08
0.3	4.75825e-08
0.4	4.84098e-08
0.5	4.78771e-08
0.6	4.84344e-08
0.7	4.84517e-08
0.8	4.8639e-08
0.9	4.80963e-08
1	4.92136e-08
1.1	4.90009e-08
1.2	4.90482e-08
1.3	4.93655e-08
1.4	4.90028e-08
1.5	4.93901e-08
1.6	4.91874e-08
1.7	4.94447e-08
1.8	4.9572e-08
1.9	4.95593e-08
2	4.91266e-08
2.1	4.91639e-08
2.2	4.95013e-08
2.3	4.89886e-08
2.4	4.95759e-08
2.5	4.92232e-08
2.6	4.91805e-08
2.7	4.92978e-08
2.8	4.93851e-08
2.9	4.94624e-08
3	4.90397e-08
3.1	4.9047e-08
3.2	4.88843e-08
3.3	4.90116e-08
3.4	4.84089e-08
3.5	4.94962e-08
3.6	4.92235e-08
3.7	4.93908e-08
3.8	4.91681e-08
3.9	4.89954e-08
4	4.91327e-08
4.1	4.911e-08
4.2	4.98273e-08
4.3	4.85446e-08
4.4	4.94619e-08
4.5	4.90492e-08
4.6	4.92265e-08
4.7	4.92638e-08
4.8	4.95411e-08
4.9	4.91184e-08
5	4.88757e-08
5.1	4.9473e-08
5.2	4.87903e-08
5.3	4.92176e-08
5.4	4.9355e-08
5.5	4.92923e-08
5.6	4.90796e-08
5.7	4.85569e-08
5.8	4.87042e-08
5.9	4.91815e-08
6	4.82788e-08
6.1	4.89861e-08
6.2	4.86634e-08
6.3	4.85007e-08
6.4	4.8948e-08
6.5	4.91353e-08
6.6	4.86226e-08
6.7	4.90699e-08
6.8	4.83572e-08
6.9	4.85545e-08
7	4.83318e-08
7.1	4.88291e-08
7.2	4.89964e-08
7.3	4.81837e-08
7.4	4.8751e-08
7.5	4.88883e-08
7.6	4.82756e-08
7.7	4.84629e-08
7.8	4.84502e-08
7.9	4.85675e-08
8	4.82648e-08
8.1	4.84421e-08
8.2	4.78494e-08
8.3	4.82867e-08
8.4	4.7564e-08
8.5	4.80013e-08
8.6	4.82787e-08
8.7	4.8026e-08
8.8	4.83733e-08
8.9	4.82206e-08
9	4.79679e-08
9.1	4.85552e-08
9.2	4.87625e-08
9.3	4.84498e-08
9.4	4.77971e-08
9.5	4.81144e-08
9.6	4.76817e-08
9.7	4.8019e-08
9.8	4.84263e-08
9.9	4.86436e-08
10	4.85709e-08
10.1	4.81682e-08
10.2	4.78155e-08
10.3	4.84428e-08
10.4	4.84601e-08
10.5	4.73374e-08
10.6	4.83247e-08
10.7	4.8632e-08
10.8	4.78293e-08
10.9	4.82166e-08
11	4.84039e-08
11.1	4.76512e-08
11.2	4.84985e-08
11.3	4.81758e-08
11.4	4.76831e-08
11.5	4.80604e-08
11.6	4.84077e-08
11.7	4.8005e-08
11.8	4.81324e-08
11.9	4.81497e-08
12	4.7777e-08
12.1	4.80943e-08
12.2	4.76516e-08
12.3	4.75289e-08
12.4	4.79162e-08
12.5	4.75735e-08
12.6	4.77508e-08
12.7	4.79681e-08
12.8	4.82854e-08
12.9	4.73727e-08
13	4.768e-08
13.1	4.84373e-08
13.2	4.75846e-08
13.3	4.77719e-08
13.4	4.76692e-08
13.5	4.79965e-08
13.6	4.73738e-08
13.7	4.82611e-08
13.8	4.77784e-08
13.9	4.74657e-08
14	4.8063e-08
14.1	4.83803e-08
14.2	4.76276e-08
14.3	4.81349e-08
14.4	4.74322e-08
14.5	4.81995e-08
14.6	4.81268e-08
14.7	4.80741e-08
14.8	4.80914e-08
14.9	4.78487e-08
15	4.7696e-08
15.1	4.79334e-08
15.2	4.75907e-08
15.3	4.8328e-08
15.4	4.76853e-08
15.5	4.80626e-08
15.6	4.81599e-08
15.7	4.83772e-08
15.8	4.77445e-08
15.9	4.79218e-08
16	4.76891e-08
16.1	4.80364e-08
16.2	4.80537e-08
16.3	4.7851e-08
16.4	4.82283e-08
16.5	4.80356e-08
16.6	4.76629e-08
16.7	4.83902e-08
16.8	4.87975e-08
16.9	4.84048e-08
17	4.80921e-08
17.1	4.82294e-08
17.2	4.89767e-08
17.3	4.8644e-08
17.4	4.87813e-08
17.5	4.85786e-08
17.6	4.85859e-08
17.7	4.87432e-08
17.8	4.84005e-08
17.9	4.87178e-08
18	4.83551e-08
18.1	4.87524e-08
18.2	4.82697e-08
18.3	4.81871e-08
18.4	4.86444e-08
18.5	4.84017e-08
18.6	4.8629e-08
18.7	4.84763e-08
18.8	4.81736e-08
18.9	4.83409e-08
19	4.84882e-08
19.1	4.81255e-08
19.2	4.85328e-08
19.3	4.88401e-08
19.4	4.89474e-08
19.5	4.88847e-08
19.6	4.9162e-08
19.7	4.88893e-08
19.8	4.86166e-08
19.9	3.99139e-08
20	1.16412e-08
20.1	7.33851e-09
20.2	5.99581e-09
20.3	4.74311e-09
20.4	4.41042e-09
20.5	3.78772e-09
20.6	3.01502e-09
20.7	2.81233e-09
20.8	2.87963e-09
20.9	1.85693e-09
21	1.85424e-09
21.1	2.16154e-09
21.2	1.93884e-09
21.3	1.73614e-09
21.4	1.98345e-09
21.5	1.46075e-09
21.6	1.79805e-09
21.7	1.40536e-09
21.8	1.92266e-09
21.9	1.64996e-09
22	1.86727e-09
22.1	1.26457e-09
22.2	1.09187e-09
22.3	1.71918e-09
22.4	1.34648e-09
22.5	1.37378e-09
22.6	8.11085e-10
22.7	1.54839e-09
22.8	1.19569e-09
22.9	1.12299e-09
23	6.10297e-10
23.1	3.576e-10
23.2	1.4249e-09
23.3	9.02207e-10
23.4	1.01951e-09
23.5	1.04681e-09
23.6	1.31412e-09
23.7	1.27142e-09
23.8	1.03872e-09
23.9	7.96025e-10
24	1.17333e-09
24.1	9.00631e-10
24.2	1.32793e-09
24.3	1.06524e-09
24.4	1.43254e-09
24.5	1.32984e-09
24.6	1.33715e-09
24.7	9.3445e-10
24.8	1.21175e-09
24.9	4.49056e-10
25	9.36359e-10
25.1	1.08366e-09
25.2	1.36097e-09
25.3	9.98269e-10
25.4	5.95572e-10
25.5	7.62875e-10
25.6	2.50178e-10
25.7	1.08748e-09
25.8	6.64784e-10
25.9	1.29209e-09
26	2.9939e-10
26.1	7.76693e-10
26.2	7.23996e-10
26.3	9.31299e-10
26.4	9.48603e-10
26.5	1.17591e-09
26.6	6.63209e-10
26.7	9.50512e-10
26.8	8.97815e-10
26.9	6.15118e-10
27	6.62421e-10
27.1	8.89724e-10
27.2	5.37027e-10
27.3	9.7433e-10
27.4	8.11634e-10
27.5	7.88937e-10
27.6	5.4624e-10
27.7	9.23543e-10
27.8	9.50846e-10
27.9	1.24815e-09
28	9.55452e-10
28.1	1.23276e-09
28.2	4.70058e-10
28.3	7.87361e-10
28.4	1.14466e-09
28.5	3.81968e-10
28.6	9.27071e-12
28.7	9.06574e-10
28.8	1.02388e-09
28.9	8.0118e-10
29	6.28483e-10
29.1	8.05786e-10
29.2	8.53089e-10
29.3	5.70392e-10
29.4	6.87695e-10
29.5	1.085e-09
29.6	4.22302e-10
29.7	8.49605e-10
29.8	6.26908e-10
29.9	8.64211e-10
30	4.21514e-10
30.1	6.88817e-10
30.2	1.1612e-10
30.3	3.93423e-10
30.4	3.90726e-10
30.5	1.03803e-09
30.6	2.95333e-10
30.7	3.22636e-10
30.8	1.19939e-10
30.9	7.27242e-10
31	-2.15455e-10
31.1	6.61848e-10
31.2	3.59151e-10
31.3	1.13645e-09
31.4	6.03757e-10
31.5	1.31061e-10
31.6	7.28364e-10
31.7	6.15667e-10
31.8	1.4297e-10
31.9	3.90273e-10
32	2.67576e-10
32.1	-1.65121e-10
32.2	6.52182e-10
32.3	6.79485e-10
32.4	6.76788e-10
32.5	8.64092e-10
32.6	2.01395e-10
32.7	1.88698e-10
32.8	6.36001e-10
32.9	3.53304e-10
33	2.80607e-10
33.1	2.7791e-10
33.2	6.85213e-10
33.3	2.41817e-10
33.4	3.48073e-10
33.5	1.44328e-10
33.6	-2.94163e-11
33.7	2.86839e-10
33.8	3.93095e-10
33.9	-1.1065e-10
34	5.60588e-12
34.1	-3.68139e-10
34.2	-7.1883e-11
34.3	-1.55627e-10
34.4	-2.79372e-10
34.5	3.66884e-10
34.6	-5.26861e-10
34.7	-3.06053e-11
34.8	-4.3498e-12
34.9	-1.38094e-10
35	-1.41839e-10
35.1	-8.55832e-11
35.2	-3.29328e-10
35.3	-1.33072e-10
35.4	-7.68166e-11
35.5	5.9439e-11
35.6	-3.74305e-10
35.7	9.19501e-11
35.8	-3.21794e-10
35.9	-9.55389e-11
36	-5.99283e-10
36.1	-1.53028e-10
36.2	-2.46772e-10
36.3	-3.70517e-10
36.4	-2.64261e-10
36.5	-1.98006e-10
36.6	-2.5175e-10
36.7	-4.75495e-10
36.8	-7.9239e-11
36.9	-4.22983e-10
37	-3.36728e-10
37.1	1.39528e-10
37.2	-8.44217e-10
37.3	-1.13796e-09
37.4	-4.11706e-10
37.5	-5.3545e-10
37.6	-6.49195e-10
37.7	-9.22939e-10
37.8	-7.26684e-10
37.9	-3.90428e-10
38	-1.03417e-09
38.1	-4.97917e-10
38.2	-6.21661e-10
38.3	-2.65406e-10
38.4	-8.0915e-10
38.5	-1.00289e-09
38.6	-6.16639e-10
38.7	-6.30384e-10
38.8	-1.14413e-09
38.9	-5.77873e-10
39	-8.71617e-10
39.1	-4.85362e-10
39.2	-5.49106e-10
39.3	-4.92851e-10
39.4	-1.08659e-09
39.5	-1.01034e-09
39.6	-7.64084e-10
39.7	-9.97828e-10
39.8	-8.81573e-10
39.9	-8.35317e-10
40	-1.22906e-09
40.1	-5.02806e-10
40.2	-8.06551e-10
40.3	-9.90295e-10
40.4	-6.1404e-10
40.5	3.37322e-08
40.6	4.19385e-08
40.7	4.35547e-08
40.8	4.4311e-08
40.9	4.45672e-08
41	4.57035e-08
41.1	4.55297e-08
41.2	4.6286e-08
41.3	4.62323e-08
41.4	4.59885e-08
41.5	4.59648e-08
41.6	4.6481e-08
41.7	4.64373e-08
41.8	4.66935e-08
41.9	4.63898e-08
42	4.6796e-08
42.1	4.63823e-08
42.2	4.65386e-08
42.3	4.64748e-08
42.4	4.66211e-08
42.5	4.71273e-08
42.6	4.70436e-08
42.7	4.68698e-08
42.8	4.71261e-08
42.9	4.74523e-08
43	4.77386e-08
43.1	4.71949e-08
43.2	4.70911e-08
43.3	4.69874e-08
43.4	4.71336e-08
43.5	4.77899e-08
43.6	4.71161e-08
43.7	4.77824e-08
43.8	4.69586e-08
43.9	4.70549e-08
44	4.78112e-08
44.1	4.72374e-08
44.2	4.79837e-08
44.3	4.78899e-08
44.4	4.73262e-08
44.5	4.76724e-08
44.6	4.80787e-08
44.7	4.79149e-08
44.8	4.78612e-08
44.9	4.75575e-08
45	4.76437e-08
45.1	4.797e-08
45.2	4.87562e-08
45.3	4.82425e-08
45.4	4.81887e-08
45.5	4.8155e-08
45.6	4.77712e-08
45.7	4.75675e-08
45.8	4.80838e-08
45.9	4.831e-08
46	4.79063e-08
46.1	4.82825e-08
46.2	4.80288e-08
46.3	4.8435e-08
46.4	4.84813e-08
46.5	4.80775e-08
46.6	4.87238e-08
46.7	4.85701e-08
46.8	4.80563e-08
46.9	4.87226e-08
47	4.85188e-08
47.1	4.77351e-08
47.2	4.87513e-08
47.3	4.85976e-08
47.4	4.81438e-08
47.5	4.86001e-08
47.6	4.86764e-08
47.7	4.88126e-08
47.8	4.82489e-08
47.9	4.92351e-08
48	4.91314e-08
48.1	4.86876e-08
48.2	4.82439e-08
48.3	4.91201e-08
48.4	4.83964e-08
48.5	4.83927e-08
48.6	4.90489e-08
48.7	4.85252e-08
48.8	4.85614e-08
48.9	4.81377e-08
49	4.88839e-08
49.1	4.92802e-08
49.2	4.86164e-08
49.3	4.85927e-08
49.4	4.8469e-08
49.5	4.89152e-08
49.6	4.85115e-08
49.7	4.87777e-08
49.8	4.8754e-08
49.9	4.91002e-08
50	4.86865e-08
50.1	4.91727e-08
50.2	4.8379e-08
50.3	4.95753e-08
50.4	4.87115e-08
50.5	4.88478e-08
50.6	4.9184e-08
50.7	4.86203e-08
50.8	4.94365e-08
50.9	4.97328e-08
51	4.8909e-08
51.1	4.86753e-08
51.2	4.89616e-08
51.3	4.97078e-08
51.4	4.89541e-08
51.5	4.86303e-08
51.6	4.87866e-08
51.7	4.94428e-08
51.8	4.88691e-08
51.9	4.93953e-08
52	4.91916e-08
52.1	4.89879e-08
52.2	4.96941e-08
52.3	4.89904e-08
52.4	4.98166e-08
52.5	4.95129e-08
52.6	4.94491e-08
52.7	4.95154e-08
52.8	4.92416e-08
52.9	4.89579e-08
53	4.94142e-08
53.1	4.90904e-08
53.2	4.89267e-08
53.3	4.95429e-08
53.4	4.91692e-08
53.5	4.85454e-08
53.6	4.87417e-08
53.7	4.87579e-08
53.8	4.89942e-08
53.9	4.87605e-08
54	4.91067e-08
54.1	4.8453e-08
54.2	4.88992e-08
54.3	4.95955e-08
54.4	4.84717e-08
54.5	4.8778e-08
54.6	4.95042e-08
54.7	4.91805e-08
54.8	4.93068e-08
54.9	4.9543e-08
55	4.86793e-08
55.1	4.90455e-08
55.2	4.88718e-08
55.3	4.9138e-08
55.4	4.89043e-08
55.5	4.88105e-08
55.6	4.94368e-08
55.7	4.86631e-08
55.8	4.88693e-08
55.9	4.92356e-08
56	4.86118e-08
56.1	4.89981e-08
56.2	4.93543e-08
56.3	4.89206e-08
56.4	4.96868e-08
56.5	4.92131e-08
56.6	4.92194e-08
56.7	4.90856e-08
56.8	4.89919e-08
56.9	4.89281e-08
57	4.90944e-08
57.1	4.89506e-08
57.2	4.91569e-08
57.3	4.92531e-08
57.4	4.92894e-08
57.5	4.91957e-08
57.6	4.90119e-08
57.7	4.92082e-08
57.8	4.89044e-08
57.9	4.85507e-08
58	4.92069e-08
58.1	4.87132e-08
58.2	4.89794e-08
58.3	4.90957e-08
58.4	4.8882e-08
58.5	4.86482e-08
58.6	4.92245e-08
58.7	4.93307e-08
58.8	4.9277e-08
58.9	4.89932e-08
59	4.89395e-08
59.1	4.87257e-08
59.2	4.9072e-08
59.3	4.85483e-08
59.4	4.86345e-08
59.5	4.87108e-08
59.6	4.9757e-08
59.7	4.91333e-08
59.8	4.96795e-08
59.9	1.58858e-08
60	9.71205e-09
60.1	8.0983e-09
60.2	5.85456e-09
60.3	6.07081e-09
60.4	5.43707e-09
60.5	4.95332e-09
60.6	4.33958e-09
60.7	4.62584e-09
60.8	4.36209e-09
60.9	4.47835e-09
61	3.4546e-09
61.1	3.50086e-09
61.2	3.12711e-09
61.3	3.26337e-09
61.4	3.10962e-09
61.5	3.55588e-09
61.6	2.42213e-09
61.7	3.16839e-09
61.8	2.91465e-09
61.9	3.1009e-09
62	2.99716e-09
62.1	2.96341e-09
62.2	2.35967e-09
62.3	2.77592e-09
62.4	2.84218e-09
62.5	2.66843e-09
62.6	2.98469e-09
62.7	2.69095e-09
62.8	2.7072e-09
62.9	2.78346e-09
63	3.37971e-09
63.1	2.62597e-09
63.2	2.71222e-09
63.3	2.28848e-09
63.4	2.77473e-09
63.5	2.66099e-09
63.6	2.63725e-09
63.7	2.5935e-09
63.8	2.78976e-09
63.9	2.54601e-09
64	3.05227e-09
64.1	2.56852e-09
64.2	2.44478e-09
64.3	2.15103e-09
64.4	2.05729e-09
64.5	2.07355e-09
64.6	2.7298e-09
64.7	2.26606e-09
64.8	2.71231e-09
64.9	2.12857e-09
65	1.97482e-09
65.1	2.35108e-09
65.2	2.03733e-09
65.3	2.05359e-09
65.4	2.31985e-09
65.5	3.1061e-09
65.6	2.34236e-09
65.7	2.61861e-09
65.8	2.12487e-09
65.9	2.20112e-09
66	1.99738e-09
66.1	2.04363e-09
66.2	2.41989e-09
66.3	2.16615e-09
66.4	2.2024e-09
66.5	2.41866e-09
66.6	2.46491e-09
66.7	2.43117e-09
66.8	1.71742e-09
66.9	2.38368e-09
67	2.28993e-09
67.1	2.35619e-09
67.2	2.33245e-09
67.3	2.2287e-09
67.4	2.26496e-09
67.5	2.01121e-09
67.6	2.62747e-09
67.7	1.75372e-09
67.8	2.66998e-09
67.9	1.71623e-09
68	1.40249e-09
68.1	1.71875e-09
68.2	2.505e-09
68.3	1.92126e-09
68.4	1.84751e-09
68.5	2.44377e-09
68.6	1.82002e-09
68.7	2.12628e-09
68.8	1.59253e-09
68.9	2.02879e-09
69	2.11504e-09
69.1	2.0413e-09
69.2	2.20756e-09
69.3	1.82381e-09
69.4	2.20007e-09
69.5	1.55632e-09
69.6	1.94258e-09
69.7	2.07883e-09
69.8	1.96509e-09
69.9	1.84134e-09
70	1.7676e-09
70.1	1.66386e-09
70.2	1.62011e-09
70.3	2.30637e-09
70.4	1.79262e-09
70.5	1.51888e-09
70.6	1.79513e-09
70.7	2.10139e-09
70.8	1.36764e-09
70.9	1.6639e-09
71	1.61016e-09
71.1	2.06641e-09
71.2	1.29267e-09
71.3	1.52892e-09
71.4	1.97518e-09
71.5	2.01143e-09
71.6	1.78769e-09
71.7	2.01394e-09
71.8	1.8302e-09
71.9	1.82646e-09
72	1.57271e-09
72.1	1.29897e-09
72.2	1.65522e-09
72.3	1.00148e-09
72.4	1.46773e-09
72.5	1.24399e-09
72.6	1.53024e-09
72.7	1.5765e-09
72.8	1.30276e-09
72.9	1.07901e-09
73	8.25266e-10
73.1	1.07152e-09
73.2	1.32778e-09
73.3	9.54033e-10
73.4	1.28029e-09
73.5	1.29654e-09
73.6	1.1128e-09
73.7	7.59055e-10
73.8	8.55311e-10
73.9	6.41566e-10
74	8.57822e-10
74.1	7.84077e-10
74.2	8.50333e-10
74.3	6.36588e-10
74.4	1.01284e-09
74.5	8.291e-10
74.6	7.45355e-10
74.7	9.11611e-10
74.8	3.27866e-10
74.9	7.14122e-10
75	7.00377e-10
75.1	7.36633e-10
75.2	9.16712e-11
75.3	9.05487e-10
75.4	3.89303e-10
75.5	3.73118e-10
75.6	2.06934e-10
75.7	5.9075e-10
75.8	2.44566e-10
75.9	8.83813e-11
76	2.82197e-10
76.1	4.96013e-10
76.2	2.19828e-10
76.3	1.33644e-10
76.4	1.9746e-10
76.5	5.41276e-10
76.6	4.55091e-10
76.7	3.48907e-10
76.8	-1.37277e-10
76.9	-8.34615e-11
77	2.60354e-10
77.1	5.0417e-10
77.2	5.79857e-11
77.3	4.18014e-11
77.4	3.75617e-10
77.5	-1.00567e-10
77.6	-1.96751e-10
77.7	-1.72936e-10
77.8	-3.2912e-10
77.9	-4.65304e-10
78	4.08511e-10
78.1	-1.37673e-10
78.2	6.14293e-12
78.3	1.89959e-10
78.4	-2.56226e-10
78.5	6.2759e-10
78.6	-9.85942e-11
78.7	-1.84778e-10
78.8	1.99037e-10
78.9	8.22853e-10
79	7.66687e-11
79.1	-2.99516e-10
79.2	2.143e-10
79.3	-3.21884e-10
79.4	-1.08068e-10
79.5	-1.44253e-10
79.6	7.95631e-11
79.7	-2.96621e-10
79.8	-1.12805e-10
79.9	-4.3899e-10
80	-4.65174e-10
80.1	1.22586e-08
80.2	4.06225e-08
80.3	4.29663e-08
80.4	4.34601e-08
80.5	4.38739e-08
80.6	4.44277e-08
80.7	4.50615e-08
80.8	4.53454e-08
80.9	4.54492e-08
81	4.5143e-08
81.1	4.56068e-08
81.2	4.57506e-08
81.3	4.62144e-08
81.4	4.57382e-08
81.5	4.64221e-08
81.6	4.60959e-08
81.7	4.58997e-08
81.8	4.61035e-08
81.9	4.58073e-08
82	4.58111e-08
82.1	4.6235e-08
82.2	4.71488e-08
82.3	4.58926e-08
82.4	4.59264e-08
82.5	4.64302e-08
82.6	4.6134e-08
82.7	4.62579e-08
82.8	4.63217e-08
82.9	4.67755e-08
83	4.66793e-08
83.1	4.66831e-08
83.2	4.68469e-08
83.3	4.68207e-08
83.4	4.67746e-08
83.5	4.67384e-08
83.6	4.70822e-08
83.7	4.7296e-08
83.8	4.63398e-08
83.9	4.69836e-08
84	4.67075e-08
84.1	4.69213e-08
84.2	4.69751e-08
84.3	4.70689e-08
84.4	4.66127e-08
84.5	4.69365e-08
84.6	4.72303e-08
84.7	4.72642e-08
84.8	4.6998e-08
84.9	4.67218e-08
85	4.69056e-08
85.1	4.72294e-08
85.2	4.72832e-08
85.3	4.73471e-08
85.4	4.69209e-08
85.5	4.71947e-08
85.6	4.74885e-08
85.7	4.69423e-08
85.8	4.66061e-08
85.9	4.749e-08
86	4.71238e-08
86.1	4.74876e-08
86.2	4.67214e-08
86.3	4.69952e-08
86.4	4.6969e-08
86.5	4.70328e-08
86.6	4.73667e-08
86.7	4.74705e-08
86.8	4.73843e-08
86.9	4.70281e-08
87	4.75119e-08
87.1	4.74957e-08
87.2	4.74196e-08
87.3	4.73634e-08
87.4	4.81172e-08
87.5	4.7881e-08
87.6	4.73748e-08
87.7	4.78386e-08
87.8	4.79425e-08
87.9	4.82063e-08
88	4.77201e-08
88.1	4.73239e-08
88.2	4.79277e-08
88.3	4.79815e-08
88.4	4.81653e-08
88.5	4.77792e-08
88.6	4.7693e-08
88.7	4.77268e-08
88.8	4.76606e-08
88.9	4.78044e-08
89	4.79282e-08
89.1	4.76621e-08
89.2	4.73859e-08
89.3	4.80497e-08
89.4	4.82235e-08
89.5	4.82173e-08
89.6	4.79111e-08
89.7	4.8075e-08
89.8	4.81488e-08
89.9	4.78626e-08
90	4.76964e-08
90.1	4.77702e-08
90.2	4.7884e-08
90.3	4.75378e-08
90.4	4.79317e-08
90.5	4.77355e-08
90.6	4.74593e-08
90.7	4.80331e-08
90.8	4.80369e-08
90.9	4.77907e-08
91	4.76746e-08
91.1	4.79184e-08
91.2	4.78822e-08
91.3	4.8266e-08
91.4	4.81298e-08
91.5	4.85236e-08
91.6	4.83574e-08
91.7	4.80713e-08
91.8	4.81551e-08
91.9	4.83489e-08
92	4.81627e-08
92.1	4.81865e-08
92.2	4.81403e-08
92.3	4.78342e-08
92.4	4.8178e-08
92.5	4.79218e-08
92.6	4.74956e-08
92.7	4.85494e-08
92.8	4.78532e-08
92.9	4.81471e-08
93	4.80709e-08
93.1	4.88147e-08
93.2	4.74385e-08
93.3	4.80923e-08
93.4	4.80361e-08
93.5	4.78799e-08
93.6	4.80338e-08
93.7	4.80776e-08
93.8	4.81214e-08
93.9	4.80952e-08
94	4.8089e-08
94.1	4.76828e-08
94.2	4.78567e-08
94.3	4.79405e-08
94.4	4.77943e-08
94.5	4.80781e-08
94.6	4.79919e-08
94.7	4.82257e-08
94.8	4.81296e-08
94.9	4.86634e-08
95	4.73572e-08
95.1	4.8261e-08
95.2	4.78948e-08
95.3	4.76386e-08
95.4	4.76624e-08
95.5	4.85863e-08
95.6	4.78901e-08
95.7	4.76039e-08
95.8	4.81177e-08
95.9	4.78415e-08
96	4.78053e-08
96.1	4.80092e-08
96.2	4.7423e-08
96.3	4.79468e-08
96.4	4.75206e-08
96.5	4.80744e-08
96.6	4.76182e-08
96.7	4.81121e-08
96.8	4.75959e-08
96.9	4.79497e-08
97	4.79435e-08
97.1	4.81373e-08
97.2	4.78411e-08
97.3	4.76349e-08
97.4	4.78488e-08
97.5	4.72726e-08
97.6	4.75064e-08
97.7	4.78902e-08
97.8	4.7684e-08
97.9	4.76278e-08
98	4.79317e-08
98.1	4.76755e-08
98.2	4.73293e-08
98.3	4.73931e-08
98.4	4.76269e-08
98.5	4.71907e-08
98.6	4.79946e-08
98.7	4.75384e-08
98.8	4.77422e-08
98.9	4.7746e-08
99	4.74298e-08
99.1	4.77436e-08
99.2	4.79974e-08
99.3	4.76513e-08
99.4	4.80551e-08
99.5	4.75389e-08
99.6	4.69627e-08
99.7	4.77765e-08
99.8	4.74103e-08
99.9	4.79342e-08
100	4.7268e-08
100.1	4.74118e-08
100.2	3.93156e-08
100.3	1.20294e-08
100.4	8.40323e-09
100.5	7.48705e-09
100.6	5.87086e-09
100.7	5.60468e-09
100.8	4.5585e-09
100.9	4.36231e-09
101	4.11613e-09
101.1	4.13994e-09
101.2	3.43376e-09
101.3	3.34757e-09
101.4	3.51139e-09
101.5	3.30521e-09
101.6	3.25902e-09
101.7	2.62284e-09
101.8	3.19665e-09
101.9	2.73047e-09
102	2.77428e-09
102.1	2.7181e-09
102.2	3.05192e-09
102.3	3.22573e-09
102.4	2.61955e-09
102.5	2.62336e-09
102.6	2.69718e-09
102.7	2.241e-09
102.8	2.68481e-09
102.9	2.41863e-09
103	2.40244e-09
103.1	2.63626e-09
103.2	1.88007e-09
103.3	2.51389e-09
103.4	2.27771e-09
103.5	2.36152e-09
103.6	1.93534e-09
103.7	2.50915e-09
103.8	2.28297e-09
103.9	1.87678e-09
104	2.0506e-09
104.1	2.97442e-09
104.2	2.60823e-09
104.3	2.11205e-09
104.4	2.17586e-09
104.5	2.43968e-09
104.6	1.81349e-09
104.7	2.13731e-09
104.8	1.92113e-09
104.9	1.87494e-09
105	2.74876e-09
105.1	2.36257e-09
105.2	1.75639e-09
105.3	2.2002e-09
105.4	1.71402e-09
105.5	1.83784e-09
105.6	1.48165e-09
105.7	2.48547e-09
105.8	1.86928e-09
105.9	1.8231e-09
106	1.33691e-09
106.1	2.06073e-09
106.2	1.59455e-09
106.3	2.42836e-09
106.4	1.90218e-09
106.5	1.50599e-09
106.6	2.37981e-09
106.7	2.19362e-09
106.8	1.92744e-09
106.9	1.54126e-09
107	1.27507e-09
107.1	1.69889e-09
107.2	1.7527e-09
107.3	1.76652e-09
107.4	2.01033e-09
107.5	1.84415e-09
107.6	1.49797e-09
107.7	1.65178e-09
107.8	1.8256e-09
107.9	1.81941e-09
108	1.57323e-09
108.1	1.87704e-09
108.2	1.68086e-09
108.3	1.74468e-09
108.4	1.95849e-09
108.5	1.43231e-09
108.6	1.59612e-09
108.7	1.13994e-09
108.8	1.19375e-09
108.9	1.75757e-09
109	1.38139e-09
109.1	1.3952e-09
109.2	1.46902e-09
109.3	1.37283e-09
109.4	1.22665e-09
109.5	1.53046e-09
109.6	1.41428e-09
109.7	1.4481e-09
109.8	1.80191e-09
109.9	1.36573e-09
110	1.40954e-09
110.1	1.12336e-09
110.2	7.17174e-10
110.3	1.49099e-09
110.4	1.42481e-09
110.5	1.11862e-09
110.6	1.46244e-09
110.7	8.56253e-10
110.8	9.80069e-10
110.9	1.51388e-09
111	1.0677e-09
111.1	1.23152e-09
111.2	9.65332e-10
111.3	1.63915e-09
111.4	1.22296e-09
111.5	1.43678e-09
111.6	1.11059e-09
111.7	9.1441e-10
111.8	7.28226e-10
111.9	1.05204e-09
112	1.03586e-09
112.1	1.03967e-09
112.2	8.13489e-10
112.3	5.87304e-10
112.4	9.4112e-10
112.5	8.54936e-10
112.6	9.08752e-10
112.7	1.28257e-09
112.8	5.96383e-10
112.9	1.0602e-09
113	6.44015e-10
113.1	8.6783e-10
113.2	9.11646e-10
113.3	8.45462e-10
113.4	6.89277e-10
113.5	1.10309e-09
113.6	5.26909e-10
113.7	3.60725e-10
113.8	1.12454e-09
113.9	8.38356e-10
114	3.22172e-10
114.1	7.65987e-10
114.2	1.1598e-09
114.3	1.05362e-09
114.4	7.87435e-10
114.5	3.0125e-10
114.6	8.25066e-10
114.7	4.58882e-10
114.8	4.42698e-10
114.9	8.16513e-10
115	4.30329e-10
115.1	6.64145e-10
115.2	4.6796e-10
115.3	1.34178e-09
115.4	1.16075e-10
115.5	8.60633e-10
115.6	2.5519e-10
115.7	6.79748e-10
115.8	1.43054e-11
115.9	4.28863e-10
116	9.34206e-11
116.1	8.17978e-10
116.2	-8.74642e-11
116.3	3.37093e-10
116.4	6.91651e-10
116.5	3.06209e-10
116.6	-3.92338e-11
116.7	5.85324e-10
116.8	4.79881e-10
116.9	4.84439e-10
117	6.58997e-10
117.1	5.43554e-10
117.2	3.98112e-10
117.3	3.02669e-10
117.4	2.77227e-10
117.5	5.91785e-10
117.6	5.56342e-10
117.7	3.209e-10
117.8	5.65457e-10
117.9	3.00151e-11
118	-1.45427e-10
118.1	4.1913e-10
118.2	1.93688e-10
118.3	3.88245e-10
118.4	-5.71969e-11
118.5	7.73607e-11
118.6	2.81918e-10
118.7	2.64759e-11
118.8	-3.58967e-10
118.9	5.55911e-11
119	5.30149e-10
119.1	8.47063e-11
119.2	8.92639e-11
119.3	7.38215e-11
119.4	3.38379e-10
119.5	2.92937e-10
119.6	-1.12506e-10
119.7	-3.37948e-10
119.8	4.46609e-10
119.9	-2.98833e-10
120	-9.42753e-11
120.1	-6.19718e-10
120.2	3.55348e-08
120.3	4.05794e-08
120.4	4.2504e-08
120.5	4.28385e-08
120.6	4.33231e-08
120.7	4.34876e-08
120.8	4.40522e-08
120.9	4.41167e-08
121	4.39813e-08
121.1	4.42559e-08
121.2	4.42604e-08
121.3	4.4495e-08
121.4	4.44395e-08
121.5	4.50541e-08
121.6	4.40986e-08
121.7	4.48532e-08
121.8	4.46778e-08
121.9	4.46623e-08
122	4.48669e-08
122.1	4.47614e-08
122.2	4.4776e-08
122.3	4.47205e-08
122.4	4.53251e-08
122.5	4.47097e-08
122.6	4.51342e-08
122.7	4.53888e-08
122.8	4.51933e-08
122.9	4.53179e-08
123	4.51425e-08
123.1	4.4647e-08
123.2	4.56216e-08
123.3	4.56061e-08
123.4	4.49407e-08
123.5	4.49352e-08
123.6	4.50898e-08
123.7	4.55944e-08
123.8	4.49089e-08
123.9	4.54935e-08
124	4.5578e-08
124.1	4.55226e-08
124.2	4.51371e-08
124.3	4.57017e-08
124.4	4.53363e-08
124.5	4.53808e-08
124.6	4.56454e-08
124.7	4.51199e-08
124.8	4.55945e-08
124.9	4.5289e-08
125	4.49936e-08
125.1	4.49582e-08
125.2	4.53927e-08
125.3	4.53673e-08
125.4	4.55318e-08
125.5	4.51764e-08
125.6	4.5381e-08
125.7	4.56155e-08
125.8	4.55201e-08
125.9	4.52246e-08
126	4.57092e-08
126.1	4.52637e-08
126.2	4.60183e-08
126.3	4.53029e-08
126.4	4.60974e-08
126.5	4.5252e-08
126.6	4.56065e-08
126.7	4.55511e-08
126.8	4.58756e-08
126.9	4.58702e-08
127	4.57148e-08
127.1	4.56193e-08
127.2	4.59139e-08
127.3	4.55484e-08
127.4	4.5513e-08
127.5	4.55075e-08
127.6	4.56821e-08
127.7	4.60467e-08
127.8	4.57712e-08
127.9	4.58258e-08
128	4.56203e-08
128.1	4.54749e-08
128.2	4.62294e-08
128.3	4.5804e-08
128.4	4.59986e-08
128.5	4.55331e-08
128.6	4.65577e-08
128.7	4.56722e-08
128.8	4.63768e-08
128.9	4.57914e-08
129	4.58759e-08
129.1	4.64905e-08
129.2	4.6375e-08
129.3	4.61596e-08
129.4	4.60241e-08
129.5	4.64687e-08
129.6	4.57733e-08
129.7	4.60478e-08
129.8	4.64324e-08
129.9	4.61669e-08
130	4.55015e-08
130.1	4.5466e-08
130.2	4.65006e-08
130.3	4.61952e-08
130.4	4.60697e-08
130.5	4.60943e-08
130.6	4.55088e-08
130.7	4.65134e-08
130.8	4.62679e-08
130.9	4.52825e-08
131	4.64171e-08
131.1	4.61716e-08
131.2	4.63562e-08
131.3	4.66007e-08
131.4	4.66053e-08
131.5	4.63398e-08
131.6	4.64344e-08
131.7	4.6039e-08
131.8	4.59935e-08
131.9	4.68081e-08
132	4.66026e-08
132.1	4.63972e-08
132.2	4.68918e-08
132.3	4.65663e-08
132.4	4.67909e-08
132.5	4.68154e-08
132.6	4.626e-08
132.7	4.60545e-08
132.8	4.68091e-08
132.9	4.64437e-08
133	4.63382e-08
133.1	4.60128e-08
133.2	4.63473e-08
133.3	4.57919e-08
133.4	4.65764e-08
133.5	4.6061e-08
133.6	4.63256e-08
133.7	4.62401e-08
133.8	4.62847e-08
133.9	4.63892e-08
134	4.63438e-08
134.1	4.61583e-08
134.2	4.66429e-08
134.3	4.63475e-08
134.4	4.7042e-08
134.5	4.65766e-08
134.6	4.63211e-08
134.7	4.65357e-08
134.8	4.63402e-08
134.9	4.62548e-08
135	4.59594e-08
135.1	4.75639e-08
135.2	4.59585e-08
135.3	4.6833e-08
135.4	4.63876e-08
135.5	4.64522e-08
135.6	4.65367e-08
135.7	4.65313e-08
135.8	4.64758e-08
135.9	4.65504e-08
136	4.63449e-08
136.1	4.63995e-08
136.2	4.62941e-08
136.3	4.62786e-08
136.4	4.65632e-08
136.5	4.59877e-08
136.6	4.64323e-08
136.7	4.60868e-08
136.8	4.63814e-08
136.9	4.6586e-08
137	4.60305e-08
137.1	4.65251e-08
137.2	4.62996e-08
137.3	4.64542e-08
137.4	4.66487e-08
137.5	4.72933e-08
137.6	4.60879e-08
137.7	4.65824e-08
137.8	4.6047e-08
137.9	4.63615e-08
138	4.66361e-08
138.1	4.65607e-08
138.2	4.60952e-08
138.3	4.62098e-08
138.4	4.68843e-08
138.5	4.64289e-08
138.6	4.62434e-08
138.7	4.6408e-08
138.8	4.65026e-08
138.9	4.62571e-08
139	4.63917e-08
139.1	4.65562e-08
139.2	4.67208e-08
139.3	4.62453e-08
139.4	4.61899e-08
139.5	4.65645e-08
139.6	4.6409e-08
139.7	4.66936e-08
139.8	4.67081e-08
139.9	4.66827e-08
140	1.39172e-08
140.1	9.0318e-09
140.2	7.03636e-09
140.3	5.82092e-09
140.4	5.43548e-09
140.5	5.06003e-09
140.6	3.87459e-09
140.7	4.01915e-09
140.8	4.00371e-09
140.9	3.89826e-09
141	3.18282e-09
141.1	3.73738e-09
141.2	3.48194e-09
141.3	2.92649e-09
141.4	2.84105e-09
141.5	3.11561e-09
141.6	2.98017e-09
141.7	2.76472e-09
141.8	3.12928e-09
141.9	2.68384e-09
142	3.0384e-09
142.1	3.00295e-09
142.2	3.06751e-09
142.3	3.18207e-09
142.4	2.52663e-09
142.5	3.20119e-09
142.6	2.60574e-09
142.7	2.7303e-09
142.8	2.58486e-09
142.9	2.82942e-09
143	2.66397e-09
143.1	2.32853e-09
143.2	2.67309e-09
143.3	2.40765e-09
143.4	2.4722e-09
143.5	2.69676e-09
143.6	2.56132e-09
143.7	2.48588e-09
143.8	2.33043e-09
143.9	2.60499e-09
144	2.01955e-09
144.1	2.28411e-09
144.2	2.74866e-09
144.3	2.55322e-09
144.4	2.26778e-09
144.5	2.57234e-09
144.6	2.44689e-09
144.7	1.91145e-09
144.8	2.30601e-09
144.9	1.76057e-09
145	2.16513e-09
145.1	2.66968e-09
145.2	2.18424e-09
145.3	2.2388e-09
145.4	1.52336e-09
145.5	2.39791e-09
145.6	2.01247e-09
145.7	2.21703e-09
145.8	1.89159e-09
145.9	2.15614e-09
146	1.6807e-09
146.1	2.09526e-09
146.2	1.94982e-09
146.3	1.75437e-09
146.4	2.00893e-09
146.5	1.79349e-09
146.6	1.95805e-09
146.7	2.0926e-09
146.8	1.56716e-09
146.9	2.07172e-09
147	1.78628e-09
147.1	1.72083e-09
147.2	1.24539e-09
147.3	2.26995e-09
147.4	2.18451e-09
147.5	9.49065e-10
147.6	1.91362e-09
147.7	2.02818e-09
147.8	1.13274e-09
147.9	1.9073e-09
148	1.63185e-09
148.1	1.56641e-09
148.2	1.76097e-09
148.3	1.71553e-09
148.4	1.16008e-09
148.5	1.17464e-09
148.6	1.4092e-09
148.7	1.52376e-09
148.8	1.07831e-09
148.9	1.31287e-09
149	1.74743e-09
149.1	1.30199e-09
149.2	1.22654e-09
149.3	1.5411e-09
149.4	1.41566e-09
149.5	9.90217e-10
149.6	7.44775e-10
149.7	1.41933e-09
149.8	9.0389e-10
149.9	7.98448e-10
150	1.11301e-09
150.1	1.03756e-09
150.2	1.26212e-09
150.3	8.46678e-10
150.4	6.81236e-10
150.5	9.65793e-10
150.6	1.00035e-09
150.7	4.54908e-10
150.8	7.59466e-10
150.9	4.94024e-10
151	5.78581e-10
151.1	1.63139e-10
151.2	4.07696e-10
151.3	4.72254e-10
151.4	8.66812e-10
151.5	2.71369e-10
151.6	1.55927e-10
151.7	3.60484e-10
151.8	2.65042e-10
151.9	8.296e-10
152	-6.58428e-11
152.1	5.78715e-10
152.2	5.13272e-10
152.3	2.2783e-10
152.4	2.12388e-10
152.5	4.16945e-10
152.6	3.11503e-10
152.7	5.7606e-10
152.8	3.90618e-10
152.9	3.75176e-10
153	5.97332e-11
153.1	8.42908e-11
153.2	-1.51152e-10
153.3	4.93406e-10
153.4	1.17964e-10
153.5	7.42521e-10
153.6	-8.29212e-11
153.7	-6.83636e-11
153.8	6.65879e-10
153.9	4.87912e-10
154	1.59945e-10
154.1	2.71978e-10
154.2	2.64011e-10
154.3	1.06044e-10
154.4	5.28077e-10
154.5	9.01102e-11
154.6	5.42143e-10
154.7	2.14176e-10
154.8	1.16209e-10
154.9	3.08242e-10
155	4.50275e-10
155.1	-8.76918e-11
155.2	-1.75659e-10
155.3	2.66374e-10
155.4	2.68407e-10
155.5	6.5044e-10
155.6	-2.97527e-10
155.7	3.34506e-10
155.8	3.16539e-10
155.9	1.88572e-10
156	2.90605e-10
156.1	1.52638e-10
156.2	-3.53287e-11
156.3	-7.32957e-11
156.4	8.73727e-12
156.5	5.0077e-10
156.6	-7.71967e-11
156.7	3.04836e-10
156.8	4.96869e-10
156.9	-7.10977e-11
157	3.70935e-10
157.1	5.72968e-10
157.2	9.50013e-11
157.3	3.57034e-10
157.4	4.29067e-10
157.5	-7.88997e-11
157.6	7.13133e-10
157.7	3.75166e-10
157.8	1.57199e-10
157.9	5.19232e-10
158	-1.88735e-10
158.1	8.73298e-10
158.2	3.53313e-11
158.3	1.67364e-10
158.4	6.49397e-10
158.5	1.14303e-11
158.6	-1.66537e-10
158.7	4.45496e-10
158.8	1.07529e-10
158.9	3.79562e-10
159	7.11595e-10
159.1	8.36283e-11
159.2	4.65661e-10
159.3	5.57694e-10
159.4	5.29727e-10
159.5	5.0176e-10
159.6	9.03793e-10
159.7	7.55826e-10
159.8	-3.62141e-10
159.9	3.77499e-08
160	4.07519e-08
160.1	4.2054e-08
160.2	4.2836e-08
160.3	4.3608e-08
160.4	4.39601e-08
160.5	4.32921e-08
160.6	4.40741e-08
160.7	4.43262e-08
160.8	4.39582e-08
160.9	4.43102e-08
161	4.41223e-08
161.1	4.43443e-08
161.2	4.48663e-08
161.3	4.44184e-08
161.4	4.46604e-08
161.5	4.45624e-08
161.6	4.46345e-08
161.7	4.49965e-08
161.8	4.56985e-08
161.9	4.48706e-08
162	4.48926e-08
162.1	4.46446e-08
162.2	4.51167e-08
162.3	4.46587e-08
162.4	4.51607e-08
162.5	4.49928e-08
162.6	4.51648e-08
162.7	4.52968e-08
162.8	4.52188e-08
162.9	4.46209e-08
163	4.60029e-08
163.1	4.52549e-08
163.2	4.5137e-08
163.3	4.5629e-08
163.4	4.5181e-08
163.5	4.51131e-08
163.6	4.54051e-08
163.7	4.51671e-08
163.8	4.57692e-08
163.9	4.52212e-08
164	4.56232e-08
164.1	4.53153e-08
164.2	4.52973e-08
164.3	4.55193e-08
164.4	4.57614e-08
164.5	4.54634e-08
164.6	4.56254e-08
164.7	4.52775e-08
164.8	4.55095e-08
164.9	4.58915e-08
165	4.58536e-08
165.1	4.63056e-08
165.2	4.53776e-08
165.3	4.56997e-08
165.4	4.57617e-08
165.5	4.61537e-08
165.6	4.56658e-08
165.7	4.57978e-08
165.8	4.55398e-08
165.9	4.57619e-08
166	4.60639e-08
166.1	4.53059e-08
166.2	4.5238e-08
166.3	4.594e-08
166.4	4.5782e-08
166.5	4.64341e-08
166.6	4.50361e-08
166.7	4.63981e-08
166.8	4.60002e-08
166.9	4.56222e-08
167	4.56942e-08
167.1	4.57863e-08
167.2	4.53883e-08
167.3	4.54503e-08
167.4	4.57824e-08
167.5	4.62044e-08
167.6	4.58364e-08
167.7	4.61585e-08
167.8	4.54405e-08
167.9	4.56625e-08
168	4.57046e-08
168.1	4.59066e-08
168.2	4.51786e-08
168.3	4.58007e-08
168.4	4.50127e-08
168.5	4.51947e-08
168.6	4.56368e-08
168.7	4.56688e-08
168.8	4.58208e-08
168.9	4.57629e-08
169	4.54049e-08
169.1	4.52469e-08
169.2	4.5279e-08
169.3	4.5821e-08
169.4	4.5563e-08
169.5	4.53651e-08
169.6	4.53971e-08
169.7	4.56391e-08
169.8	4.58512e-08
169.9	4.53732e-08
170	4.57352e-08
170.1	4.59373e-08
170.2	4.56093e-08
170.3	4.54813e-08
170.4	4.51234e-08
170.5	4.57654e-08
170.6	4.55774e-08
170.7	4.54895e-08
170.8	4.54015e-08
170.9	4.52835e-08
171	4.58056e-08
171.1	4.54076e-08
171.2	4.54496e-08
171.3	4.56317e-08
171.4	4.47937e-08
171.5	4.55257e-08
171.6	4.57878e-08
171.7	4.52898e-08
171.8	4.53018e-08
171.9	4.56139e-08
172	4.52659e-08
172.1	4.56179e-08
172.2	4.551e-08
172.3	4.5542e-08
172.4	4.5484e-08
172.5	4.50861e-08
172.6	4.49481e-08
172.7	4.59301e-08
172.8	4.46921e-08
172.9	4.52942e-08
173	4.52362e-08
173.1	4.48882e-08
173.2	4.52003e-08
173.3	4.54523e-08
173.4	4.53443e-08
173.5	4.54364e-08
173.6	4.50084e-08
173.7	4.51004e-08
173.8	4.50725e-08
173.9	4.53545e-08
174	4.47865e-08
174.1	4.47986e-08
174.2	4.51906e-08
174.3	4.49126e-08
174.4	4.46647e-08
174.5	4.52867e-08
174.6	4.52887e-08
174.7	4.47508e-08
174.8	4.52528e-08
174.9	4.54648e-08
175	4.51069e-08
175.1	4.52789e-08
175.2	4.49209e-08
175.3	4.4443e-08
175.4	4.4935e-08
175.5	4.5027e-08
175.6	4.50891e-08
175.7	4.49511e-08
175.8	4.45431e-08
175.9	4.54552e-08
176	4.52572e-08
176.1	4.52692e-08
176.2	4.52813e-08
176.3	4.51433e-08
176.4	4.49553e-08
176.5	4.54774e-08
176.6	4.53494e-08
176.7	4.48014e-08
176.8	4.51535e-08
176.9	4.48155e-08
177	4.49775e-08
177.1	4.46896e-08
177.2	4.47016e-08
177.3	4.48536e-08
177.4	4.52657e-08
177.5	4.52677e-08
177.6	4.55397e-08
177.7	4.55518e-08
177.8	4.51838e-08
177.9	4.50158e-08
178	4.47779e-08
178.1	4.55399e-08
178.2	4.48719e-08
178.3	4.4944e-08
178.4	4.5016e-08
178.5	4.5388e-08
178.6	4.50601e-08
178.7	4.51421e-08
178.8	4.51241e-08
178.9	4.55062e-08
179	4.50482e-08
179.1	4.46702e-08
179.2	4.45823e-08
179.3	4.52243e-08
179.4	4.56863e-08
179.5	4.53484e-08
179.6	4.51104e-08
179.7	4.50824e-08
179.8	4.50245e-08
179.9	4.52165e-08
180	4.50985e-08
180.1	4.49306e-08
180.2	1.64726e-08
180.3	8.38462e-09
180.4	6.79666e-09
180.5	5.73869e-09
180.6	4.20072e-09
180.7	4.43276e-09
180.8	4.01479e-09
180.9	3.60682e-09
181	3.45886e-09
181.1	3.32089e-09
181.2	3.04292e-09
181.3	2.69495e-09
181.4	2.48699e-09
181.5	3.03902e-09
181.6	2.70105e-09
181.7	2.71309e-09
181.8	2.49512e-09
181.9	3.28715e-09
182	2.67919e-09
182.1	2.77122e-09
182.2	2.04325e-09
182.3	1.84528e-09
182.4	2.14732e-09
182.5	2.19935e-09
182.6	2.09138e-09
182.7	2.46342e-09
182.8	2.32545e-09
182.9	2.50748e-09
183	1.52952e-09
183.1	2.23155e-09
183.2	2.48358e-09
183.3	2.07562e-09
183.4	1.66765e-09
183.5	1.92968e-09
183.6	1.48171e-09
183.7	2.10375e-09
183.8	1.52578e-09
183.9	1.30781e-09
184	2.31985e-09
184.1	1.59188e-09
184.2	2.00391e-09
184.3	1.27595e-09
184.4	1.40798e-09
184.5	1.04001e-09
184.6	1.44204e-09
184.7	4.64077e-10
184.8	7.8611e-10
184.9	1.24814e-09
185	1.70018e-09
185.1	1.16221e-09
185.2	1.09424e-09
185.3	9.66275e-10
185.4	1.00831e-09
185.5	1.06034e-09
185.6	1.14237e-09
185.7	1.03441e-09
185.8	1.25644e-09
185.9	3.98473e-10
186	9.10506e-10
186.1	3.02539e-10
186.2	5.94572e-10
186.3	4.86605e-10
186.4	8.88638e-10
186.5	7.90671e-10
186.6	7.02704e-10
186.7	5.94737e-10
186.8	6.2677e-10
186.9	6.68803e-10
187	3.30836e-10
187.1	1.00287e-09
187.2	2.54902e-10
187.3	4.16935e-10
187.4	3.98968e-10
187.5	9.10011e-11
187.6	5.13034e-10
187.7	3.25067e-10
187.8	7.671e-10
187.9	-3.70867e-10
188	3.31166e-10
188.1	3.53199e-10
188.2	5.85232e-10
188.3	2.17265e-10
188.4	-3.00702e-10
188.5	4.01331e-10
188.6	-2.86636e-10
188.7	1.85397e-10
188.8	3.0743e-10
188.9	1.69463e-10
189	1.31496e-10
189.1	2.23529e-10
189.2	1.15562e-10
189.3	-4.32405e-10
189.4	-2.60372e-10
189.5	-3.38339e-10
189.6	-1.36306e-10
189.7	-2.34273e-10
189.8	-2.1224e-10
189.9	-4.60207e-10
190	1.11826e-10
190.1	-2.16141e-10
190.2	-4.44108e-10
190.3	-2.32075e-10
190.4	-4.20042e-10
190.5	8.19912e-11
190.6	-4.59758e-11
190.7	-1.43943e-10
190.8	-4.6191e-10
190.9	-3.39877e-10
191	-2.37844e-10
191.1	3.41892e-11
191.2	-1.43778e-10
191.3	-4.21745e-10
191.4	-3.09712e-10
191.5	-6.76787e-11
191.6	-6.35533e-10
191.7	-4.13287e-10
191.8	-6.11041e-10
191.9	-4.48794e-10
192	-8.65478e-11
192.1	-2.54301e-10
192.2	-1.32055e-10
192.3	-5.99809e-10
192.4	-3.67562e-10
192.5	-3.45316e-10
192.6	-4.43069e-10
192.7	-5.30823e-10
192.8	-2.18577e-10
192.9	3.2367e-10
193	-3.74084e-10
193.1	-2.21837e-10
193.2	1.04091e-11
193.3	-3.73445e-11
193.4	-1.15098e-10
193.5	-1.09285e-09
193.6	-2.80605e-10
193.7	-4.08359e-10
193.8	-3.56112e-10
193.9	-2.73866e-10
194	-1.9162e-10
194.1	-7.93733e-11
194.2	-1.47127e-10
194.3	-2.48805e-11
194.4	-1.42634e-10
194.5	-5.00388e-10
194.6	4.61859e-10
194.7	6.41052e-11
194.8	-3.63648e-10
194.9	-2.1402e-11
195	-8.09156e-10
195.1	1.13091e-10
195.2	-1.44663e-10
195.3	5.37584e-10
195.4	2.6983e-10
195.5	-1.79236e-11
195.6	-8.56772e-11
195.7	3.16569e-10
195.8	6.88156e-11
195.9	-3.28938e-10
196	2.43308e-10
196.1	3.85555e-10
196.2	1.27801e-10
196.3	1.10048e-10
196.4	-1.17706e-10
196.5	3.5454e-10
196.6	2.16787e-10
196.7	3.29033e-10
196.8	2.9128e-10
196.9	4.35261e-11
197	1.05772e-10
197.1	8.88019e-10
197.2	4.60265e-10
197.3	2.02512e-10
197.4	2.54758e-10
197.5	4.67004e-10
197.6	6.89251e-10
197.7	6.71497e-10
197.8	3.83744e-10
197.9	2.4599e-10
198	8.08237e-10
198.1	5.00483e-10
198.2	6.62729e-10
198.3	8.34976e-10
198.4	1.97222e-10
198.5	6.59469e-10
198.6	4.71715e-10
198.7	4.83961e-10
198.8	5.96208e-10
198.9	3.18454e-10
199	5.00701e-10
199.1	4.62947e-10
199.2	6.95193e-10
199.3	7.8744e-10
199.4	7.89686e-10
199.5	8.61933e-10
199.6	6.14179e-10
199.7	5.64254e-11
[truncated: 193 more rows]

## Sheet: Figure 2f
UV-Vis absorbance spectra of AL and loading of different content of CuBr2
AL		AL+0.25 µmol Cu2+		AL+0.50 µmol Cu2+		AL+0.75 µmol Cu2+		AL+0.25 µmol Cu2+
Wavelength (nm)	Absorbance	Wavelength (nm)	Absorbance	Wavelength (nm)	Absorbance	Wavelength (nm)	Absorbance	Wavelength (nm)	Absorbance
800	0	800	0.007	800	0.004	800	0.015	800	0.016
799	0	799	0.006	799	0.004	799	0.015	799	0.016
798	-0.001	798	0.006	798	0.004	798	0.015	798	0.016
797	0	797	0.007	797	0.004	797	0.015	797	0.016
796	0	796	0.007	796	0.003	796	0.015	796	0.017
795	-0.001	795	0.006	795	0.003	795	0.014	795	0.015
794	0	794	0.007	794	0.004	794	0.016	794	0.016
793	0	793	0.006	793	0.004	793	0.015	793	0.016
792	0	792	0.006	792	0.004	792	0.015	792	0.016
791	-0.001	791	0.006	791	0.003	791	0.014	791	0.016
790	0	790	0.006	790	0.004	790	0.015	790	0.015
789	0.001	789	0.006	789	0.004	789	0.015	789	0.017
788	0	788	0.006	788	0.004	788	0.014	788	0.017
787	0	787	0.007	787	0.004	787	0.015	787	0.016
786	0.001	786	0.007	786	0.004	786	0.015	786	0.016
785	0	785	0.007	785	0.005	785	0.015	785	0.016
784	0	784	0.007	784	0.004	784	0.015	784	0.016
783	0	783	0.007	783	0.004	783	0.015	783	0.016
782	0	782	0.007	782	0.004	782	0.015	782	0.016
781	0	781	0.007	781	0.003	781	0.014	781	0.016
780	0.001	780	0.007	780	0.004	780	0.015	780	0.016
779	0	779	0.006	779	0.004	779	0.015	779	0.016
778	0	778	0.007	778	0.005	778	0.015	778	0.015
777	0.001	777	0.008	777	0.005	777	0.016	777	0.016
776	0.001	776	0.007	776	0.005	776	0.014	776	0.015
775	0	775	0.007	775	0.005	775	0.014	775	0.015
774	0.001	774	0.007	774	0.005	774	0.014	774	0.015
773	0	773	0.007	773	0.004	773	0.014	773	0.015
772	0	772	0.007	772	0.004	772	0.014	772	0.015
771	0.001	771	0.008	771	0.005	771	0.015	771	0.016
770	0	770	0.006	770	0.005	770	0.014	770	0.015
769	0	769	0.007	769	0.005	769	0.014	769	0.015
768	0.001	768	0.007	768	0.005	768	0.015	768	0.015
767	0.001	767	0.007	767	0.005	767	0.014	767	0.015
766	0.001	766	0.007	766	0.005	766	0.015	766	0.015
765	0.001	765	0.007	765	0.005	765	0.014	765	0.015
764	0.001	764	0.007	764	0.005	764	0.014	764	0.015
763	0.001	763	0.007	763	0.005	763	0.014	763	0.015
762	0	762	0.007	762	0.005	762	0.014	762	0.015
761	0.001	761	0.008	761	0.006	761	0.014	761	0.015
760	0.001	760	0.008	760	0.005	760	0.015	760	0.016
759	0.001	759	0.008	759	0.005	759	0.014	759	0.015
758	0.001	758	0.007	758	0.006	758	0.015	758	0.015
757	0.001	757	0.008	757	0.005	757	0.014	757	0.015
756	0.001	756	0.008	756	0.005	756	0.014	756	0.015
755	0.001	755	0.007	755	0.005	755	0.015	755	0.015
754	0.001	754	0.007	754	0.006	754	0.014	754	0.015
753	0.001	753	0.008	753	0.005	753	0.013	753	0.015
752	0.001	752	0.007	752	0.005	752	0.014	752	0.014
751	0.001	751	0.007	751	0.005	751	0.014	751	0.015
750	0.001	750	0.007	750	0.006	750	0.014	750	0.015
749	0.002	749	0.008	749	0.005	749	0.014	749	0.015
748	0.002	748	0.008	748	0.006	748	0.014	748	0.016
747	0.001	747	0.008	747	0.005	747	0.014	747	0.015
746	0.002	746	0.008	746	0.006	746	0.014	746	0.015
745	0.002	745	0.008	745	0.005	745	0.014	745	0.015
744	0.002	744	0.008	744	0.005	744	0.014	744	0.014
743	0.001	743	0.008	743	0.006	743	0.014	743	0.015
742	0.002	742	0.008	742	0.006	742	0.014	742	0.014
741	0.002	741	0.008	741	0.006	741	0.014	741	0.014
740	0.002	740	0.008	740	0.006	740	0.014	740	0.015
739	0.002	739	0.008	739	0.006	739	0.014	739	0.014
738	0.002	738	0.008	738	0.005	738	0.014	738	0.015
737	0.002	737	0.008	737	0.006	737	0.014	737	0.015
736	0.002	736	0.008	736	0.007	736	0.014	736	0.015
735	0.002	735	0.008	735	0.006	735	0.014	735	0.015
734	0.002	734	0.008	734	0.006	734	0.014	734	0.014
733	0.002	733	0.008	733	0.007	733	0.014	733	0.015
732	0.003	732	0.008	732	0.006	732	0.014	732	0.014
731	0.002	731	0.008	731	0.006	731	0.014	731	0.015
730	0.002	730	0.008	730	0.006	730	0.014	730	0.014
729	0.003	729	0.009	729	0.006	729	0.014	729	0.015
728	0.003	728	0.009	728	0.007	728	0.014	728	0.015
727	0.002	727	0.009	727	0.007	727	0.013	727	0.014
726	0.003	726	0.008	726	0.006	726	0.014	726	0.014
725	0.003	725	0.009	725	0.006	725	0.014	725	0.013
724	0.003	724	0.008	724	0.007	724	0.013	724	0.014
723	0.003	723	0.009	723	0.006	723	0.013	723	0.014
722	0.003	722	0.008	722	0.007	722	0.014	722	0.014
721	0.003	721	0.009	721	0.007	721	0.013	721	0.014
720	0.004	720	0.009	720	0.007	720	0.014	720	0.014
719	0.003	719	0.008	719	0.007	719	0.013	719	0.014
718	0.003	718	0.009	718	0.008	718	0.013	718	0.014
717	0.003	717	0.009	717	0.008	717	0.014	717	0.014
716	0.003	716	0.009	716	0.007	716	0.013	716	0.014
715	0.003	715	0.009	715	0.007	715	0.013	715	0.013
714	0.004	714	0.009	714	0.007	714	0.014	714	0.014
713	0.003	713	0.009	713	0.007	713	0.013	713	0.013
712	0.004	712	0.009	712	0.008	712	0.013	712	0.014
711	0.003	711	0.009	711	0.007	711	0.013	711	0.014
710	0.003	710	0.009	710	0.008	710	0.013	710	0.014
709	0.004	709	0.009	709	0.007	709	0.013	709	0.013
708	0.003	708	0.01	708	0.007	708	0.013	708	0.013
707	0.004	707	0.009	707	0.008	707	0.013	707	0.013
706	0.004	706	0.01	706	0.008	706	0.014	706	0.014
705	0.004	705	0.009	705	0.008	705	0.013	705	0.013
704	0.004	704	0.009	704	0.008	704	0.013	704	0.013
703	0.004	703	0.009	703	0.008	703	0.013	703	0.013
702	0.004	702	0.01	702	0.008	702	0.013	702	0.014
701	0.004	701	0.01	701	0.008	701	0.014	701	0.014
700	0.004	700	0.01	700	0.008	700	0.013	700	0.013
699	0.004	699	0.01	699	0.008	699	0.014	699	0.014
698	0.004	698	0.01	698	0.008	698	0.013	698	0.013
697	0.004	697	0.01	697	0.008	697	0.013	697	0.013
696	0.004	696	0.009	696	0.007	696	0.013	696	0.013
695	0.004	695	0.009	695	0.007	695	0.013	695	0.013
694	0.005	694	0.01	694	0.007	694	0.013	694	0.013
693	0.004	693	0.01	693	0.007	693	0.013	693	0.013
692	0.004	692	0.01	692	0.008	692	0.013	692	0.013
691	0.005	691	0.01	691	0.008	691	0.013	691	0.014
690	0.005	690	0.01	690	0.008	690	0.013	690	0.014
689	0.005	689	0.009	689	0.008	689	0.013	689	0.013
688	0.005	688	0.01	688	0.009	688	0.013	688	0.013
687	0.005	687	0.01	687	0.008	687	0.013	687	0.013
686	0.005	686	0.01	686	0.009	686	0.013	686	0.013
685	0.005	685	0.01	685	0.008	685	0.012	685	0.013
684	0.005	684	0.01	684	0.008	684	0.013	684	0.013
683	0.006	683	0.011	683	0.009	683	0.013	683	0.014
682	0.005	682	0.01	682	0.008	682	0.012	682	0.013
681	0.005	681	0.011	681	0.008	681	0.013	681	0.013
680	0.006	680	0.011	680	0.009	680	0.013	680	0.013
679	0.005	679	0.011	679	0.009	679	0.013	679	0.013
678	0.006	678	0.011	678	0.009	678	0.013	678	0.013
677	0.006	677	0.011	677	0.009	677	0.013	677	0.013
676	0.005	676	0.011	676	0.009	676	0.013	676	0.013
675	0.006	675	0.011	675	0.009	675	0.013	675	0.013
674	0.006	674	0.01	674	0.009	674	0.013	674	0.013
673	0.006	673	0.01	673	0.009	673	0.013	673	0.013
672	0.006	672	0.011	672	0.009	672	0.013	672	0.013
671	0.006	671	0.011	671	0.009	671	0.013	671	0.014
670	0.006	670	0.011	670	0.009	670	0.013	670	0.013
669	0.005	669	0.011	669	0.008	669	0.012	669	0.012
668	0.006	668	0.011	668	0.009	668	0.012	668	0.013
667	0.006	667	0.011	667	0.009	667	0.013	667	0.013
666	0.006	666	0.011	666	0.009	666	0.013	666	0.013
665	0.006	665	0.011	665	0.009	665	0.013	665	0.013
664	0.006	664	0.011	664	0.009	664	0.013	664	0.013
663	0.006	663	0.011	663	0.009	663	0.012	663	0.013
662	0.006	662	0.011	662	0.01	662	0.012	662	0.013
661	0.006	661	0.011	661	0.009	661	0.013	661	0.013
660	0.007	660	0.012	660	0.009	660	0.013	660	0.013
659	0.006	659	0.011	659	0.009	659	0.013	659	0.012
658	0.006	658	0.011	658	0.009	658	0.013	658	0.013
657	0.007	657	0.011	657	0.009	657	0.013	657	0.013
656	0.007	656	0.012	656	0.01	656	0.013	656	0.013
655	0.007	655	0.012	655	0.009	655	0.013	655	0.013
654	0.007	654	0.012	654	0.01	654	0.013	654	0.013
653	0.006	653	0.012	653	0.01	653	0.013	653	0.013
652	0.007	652	0.012	652	0.01	652	0.013	652	0.014
651	0.007	651	0.012	651	0.01	651	0.013	651	0.013
650	0.007	650	0.011	650	0.01	650	0.012	650	0.013
649	0.007	649	0.012	649	0.01	649	0.013	649	0.013
648	0.008	648	0.012	648	0.01	648	0.013	648	0.013
647	0.008	647	0.012	647	0.01	647	0.013	647	0.013
646	0.007	646	0.012	646	0.01	646	0.013	646	0.013
645	0.008	645	0.012	645	0.011	645	0.013	645	0.013
644	0.008	644	0.012	644	0.011	644	0.013	644	0.013
643	0.008	643	0.012	643	0.01	643	0.013	643	0.013
642	0.008	642	0.012	642	0.011	642	0.013	642	0.013
641	0.008	641	0.012	641	0.011	641	0.013	641	0.014
640	0.008	640	0.013	640	0.011	640	0.014	640	0.014
639	0.008	639	0.013	639	0.011	639	0.014	639	0.014
638	0.008	638	0.012	638	0.01	638	0.013	638	0.013
637	0.008	637	0.013	637	0.011	637	0.013	637	0.013
636	0.008	636	0.013	636	0.011	636	0.013	636	0.013
635	0.008	635	0.013	635	0.011	635	0.013	635	0.013
634	0.008	634	0.013	634	0.011	634	0.013	634	0.013
633	0.008	633	0.013	633	0.011	633	0.013	633	0.014
632	0.008	632	0.013	632	0.012	632	0.013	632	0.013
631	0.008	631	0.013	631	0.011	631	0.013	631	0.013
630	0.009	630	0.014	630	0.011	630	0.014	630	0.014
629	0.009	629	0.013	629	0.012	629	0.014	629	0.014
628	0.008	628	0.013	628	0.011	628	0.013	628	0.014
627	0.009	627	0.013	627	0.011	627	0.013	627	0.014
626	0.009	626	0.013	626	0.011	626	0.014	626	0.014
625	0.009	625	0.013	625	0.011	625	0.014	625	0.014
624	0.009	624	0.014	624	0.012	624	0.014	624	0.014
623	0.009	623	0.013	623	0.011	623	0.013	623	0.014
622	0.009	622	0.013	622	0.012	622	0.014	622	0.014
621	0.009	621	0.014	621	0.012	621	0.014	621	0.015
620	0.009	620	0.014	620	0.012	620	0.014	620	0.014
619	0.009	619	0.014	619	0.012	619	0.014	619	0.014
618	0.009	618	0.014	618	0.012	618	0.014	618	0.014
617	0.009	617	0.014	617	0.012	617	0.014	617	0.014
616	0.009	616	0.014	616	0.011	616	0.014	616	0.014
615	0.01	615	0.014	615	0.012	615	0.015	615	0.015
614	0.01	614	0.014	614	0.013	614	0.014	614	0.015
613	0.01	613	0.014	613	0.013	613	0.015	613	0.015
612	0.01	612	0.014	612	0.012	612	0.014	612	0.014
611	0.009	611	0.014	611	0.012	611	0.014	611	0.014
610	0.01	610	0.014	610	0.012	610	0.015	610	0.014
609	0.01	609	0.015	609	0.013	609	0.015	609	0.015
608	0.01	608	0.014	608	0.013	608	0.014	608	0.015
607	0.01	607	0.014	607	0.012	607	0.015	607	0.015
606	0.011	606	0.015	606	0.013	606	0.015	606	0.015
605	0.011	605	0.015	605	0.013	605	0.015	605	0.014
604	0.01	604	0.014	604	0.013	604	0.015	604	0.015
603	0.01	603	0.015	603	0.013	603	0.015	603	0.015
602	0.011	602	0.015	602	0.013	602	0.016	602	0.016
601	0.011	601	0.015	601	0.013	601	0.015	601	0.015
600	0.011	600	0.015	600	0.013	600	0.016	600	0.016
599	0.011	599	0.015	599	0.014	599	0.015	599	0.015
598	0.011	598	0.016	598	0.014	598	0.015	598	0.015
597	0.011	597	0.015	597	0.014	597	0.016	597	0.016
596	0.011	596	0.016	596	0.014	596	0.015	596	0.016
595	0.011	595	0.016	595	0.014	595	0.016	595	0.016
594	0.011	594	0.016	594	0.015	594	0.016	594	0.016
593	0.012	593	0.016	593	0.014	593	0.016	593	0.016
592	0.012	592	0.016	592	0.014	592	0.016	592	0.016
591	0.011	591	0.016	591	0.014	591	0.016	591	0.017
590	0.012	590	0.016	590	0.014	590	0.016	590	0.016
589	0.012	589	0.016	589	0.015	589	0.016	589	0.016
588	0.012	588	0.017	588	0.015	588	0.016	588	0.017
587	0.012	587	0.016	587	0.014	587	0.016	587	0.017
586	0.012	586	0.017	586	0.015	586	0.017	586	0.017
585	0.012	585	0.017	585	0.015	585	0.016	585	0.017
584	0.012	584	0.017	584	0.015	584	0.017	584	0.017
583	0.013	583	0.017	583	0.015	583	0.017	583	0.017
582	0.013	582	0.017	582	0.016	582	0.017	582	0.017
581	0.012	581	0.017	581	0.016	581	0.017	581	0.017
580	0.012	580	0.017	580	0.016	580	0.017	580	0.017
579	0.013	579	0.018	579	0.015	579	0.017	579	0.018
578	0.013	578	0.018	578	0.016	578	0.017	578	0.018
577	0.013	577	0.018	577	0.016	577	0.018	577	0.018
576	0.013	576	0.018	576	0.016	576	0.018	576	0.018
575	0.013	575	0.018	575	0.017	575	0.018	575	0.018
574	0.014	574	0.018	574	0.016	574	0.018	574	0.018
573	0.014	573	0.019	573	0.017	573	0.018	573	0.019
572	0.014	572	0.019	572	0.017	572	0.019	572	0.019
571	0.013	571	0.019	571	0.017	571	0.018	571	0.019
570	0.014	570	0.019	570	0.017	570	0.019	570	0.019
569	0.014	569	0.019	569	0.017	569	0.018	569	0.019
568	0.014	568	0.019	568	0.017	568	0.019	568	0.019
567	0.014	567	0.019	567	0.017	567	0.018	567	0.019
566	0.014	566	0.019	566	0.018	566	0.019	566	0.019
565	0.014	565	0.019	565	0.018	565	0.019	565	0.02
564	0.014	564	0.02	564	0.018	564	0.02	564	0.02
563	0.015	563	0.02	563	0.019	563	0.019	563	0.02
562	0.015	562	0.02	562	0.018	562	0.019	562	0.02
561	0.015	561	0.02	561	0.019	561	0.02	561	0.02
560	0.015	560	0.021	560	0.019	560	0.02	560	0.021
559	0.015	559	0.02	559	0.019	559	0.02	559	0.021
558	0.016	558	0.02	558	0.019	558	0.02	558	0.021
557	0.016	557	0.021	557	0.02	557	0.02	557	0.021
556	0.016	556	0.021	556	0.019	556	0.021	556	0.021
555	0.016	555	0.021	555	0.02	555	0.021	555	0.022
554	0.016	554	0.021	554	0.02	554	0.021	554	0.022
553	0.016	553	0.021	553	0.02	553	0.02	553	0.022
552	0.016	552	0.021	552	0.02	552	0.021	552	0.022
551	0.016	551	0.022	551	0.021	551	0.021	551	0.022
550	0.017	550	0.022	550	0.02	550	0.022	550	0.022
549	0.016	549	0.022	549	0.021	549	0.021	549	0.022
548	0.017	548	0.023	548	0.021	548	0.022	548	0.023
547	0.017	547	0.023	547	0.021	547	0.022	547	0.023
546	0.017	546	0.023	546	0.021	546	0.022	546	0.023
545	0.018	545	0.023	545	0.021	545	0.023	545	0.024
544	0.017	544	0.023	544	0.022	544	0.022	544	0.023
543	0.018	543	0.023	543	0.022	543	0.023	543	0.024
542	0.018	542	0.024	542	0.022	542	0.023	542	0.024
541	0.018	541	0.024	541	0.023	541	0.023	541	0.024
540	0.018	540	0.024	540	0.022	540	0.023	540	0.024
539	0.019	539	0.024	539	0.023	539	0.024	539	0.025
538	0.018	538	0.024	538	0.023	538	0.024	538	0.025
537	0.019	537	0.024	537	0.023	537	0.025	537	0.025
536	0.019	536	0.025	536	0.024	536	0.025	536	0.025
535	0.018	535	0.024	535	0.023	535	0.024	535	0.025
534	0.019	534	0.025	534	0.024	534	0.024	534	0.026
533	0.02	533	0.025	533	0.024	533	0.026	533	0.026
532	0.02	532	0.026	532	0.024	532	0.026	532	0.026
531	0.02	531	0.026	531	0.025	531	0.025	531	0.027
530	0.02	530	0.026	530	0.025	530	0.026	530	0.027
529	0.02	529	0.026	529	0.025	529	0.027	529	0.027
528	0.02	528	0.027	528	0.025	528	0.027	528	0.027
527	0.02	527	0.027	527	0.025	527	0.026	527	0.027
526	0.02	526	0.027	526	0.026	526	0.027	526	0.027
525	0.021	525	0.027	525	0.026	525	0.027	525	0.028
524	0.021	524	0.027	524	0.026	524	0.027	524	0.028
523	0.022	523	0.028	523	0.027	523	0.027	523	0.028
522	0.021	522	0.028	522	0.027	522	0.027	522	0.029
521	0.021	521	0.028	521	0.027	521	0.028	521	0.029
520	0.021	520	0.029	520	0.027	520	0.028	520	0.029
519	0.022	519	0.029	519	0.028	519	0.028	519	0.029
518	0.022	518	0.029	518	0.028	518	0.029	518	0.029
517	0.023	517	0.029	517	0.028	517	0.029	517	0.03
516	0.023	516	0.029	516	0.029	516	0.03	516	0.03
515	0.023	515	0.03	515	0.029	515	0.03	515	0.03
514	0.023	514	0.03	514	0.029	514	0.03	514	0.031
513	0.023	513	0.03	513	0.03	513	0.03	513	0.031
512	0.023	512	0.03	512	0.03	512	0.031	512	0.031
511	0.023	511	0.031	511	0.03	511	0.031	511	0.031
510	0.024	510	0.031	510	0.03	510	0.031	510	0.032
509	0.024	509	0.032	509	0.03	509	0.031	509	0.031
508	0.025	508	0.032	508	0.031	508	0.032	508	0.033
507	0.024	507	0.032	507	0.032	507	0.033	507	0.033
506	0.024	506	0.032	506	0.031	506	0.033	506	0.033
505	0.025	505	0.032	505	0.032	505	0.032	505	0.034
504	0.026	504	0.033	504	0.033	504	0.034	504	0.034
503	0.026	503	0.033	503	0.032	503	0.033	503	0.034
502	0.025	502	0.033	502	0.033	502	0.034	502	0.034
501	0.026	501	0.033	501	0.032	501	0.034	501	0.035
500	0.026	500	0.034	500	0.034	500	0.034	500	0.035
499	0.026	499	0.034	499	0.033	499	0.035	499	0.035
498	0.027	498	0.035	498	0.034	498	0.035	498	0.036
497	0.027	497	0.035	497	0.035	497	0.035	497	0.037
496	0.027	496	0.035	496	0.035	496	0.036	496	0.036
495	0.027	495	0.036	495	0.034	495	0.036	495	0.037
494	0.028	494	0.036	494	0.036	494	0.037	494	0.037
493	0.028	493	0.036	493	0.036	493	0.037	493	0.037
492	0.028	492	0.037	492	0.036	492	0.038	492	0.038
491	0.029	491	0.037	491	0.037	491	0.037	491	0.038
490	0.029	490	0.038	490	0.037	490	0.038	490	0.039
489	0.029	489	0.037	489	0.037	489	0.038	489	0.04
488	0.029	488	0.038	488	0.037	488	0.038	488	0.039
487	0.029	487	0.039	487	0.039	487	0.039	487	0.041
486	0.03	486	0.039	486	0.039	486	0.04	486	0.04
485	0.03	485	0.039	485	0.039	485	0.04	485	0.041
484	0.03	484	0.039	484	0.039	484	0.04	484	0.041
483	0.032	483	0.04	483	0.04	483	0.041	483	0.041
482	0.031	482	0.04	482	0.039	482	0.04	482	0.041
481	0.031	481	0.041	481	0.041	481	0.042	481	0.042
480	0.032	480	0.041	480	0.041	480	0.042	480	0.043
479	0.032	479	0.042	479	0.041	479	0.042	479	0.043
478	0.032	478	0.042	478	0.041	478	0.043	478	0.044
477	0.033	477	0.043	477	0.042	477	0.043	477	0.044
476	0.033	476	0.043	476	0.043	476	0.044	476	0.044
475	0.034	475	0.044	475	0.044	475	0.045	475	0.046
474	0.033	474	0.043	474	0.044	474	0.045	474	0.046
473	0.034	473	0.043	473	0.044	473	0.045	473	0.046
472	0.034	472	0.044	472	0.044	472	0.045	472	0.046
471	0.035	471	0.045	471	0.045	471	0.046	471	0.048
470	0.035	470	0.045	470	0.045	470	0.047	470	0.048
469	0.035	469	0.046	469	0.045	469	0.047	469	0.048
468	0.036	468	0.046	468	0.046	468	0.047	468	0.048
467	0.037	467	0.047	467	0.047	467	0.049	467	0.049
466	0.036	466	0.047	466	0.048	466	0.048	466	0.049
465	0.037	465	0.048	465	0.048	465	0.049	465	0.05
464	0.038	464	0.048	464	0.048	464	0.049	464	0.05
463	0.038	463	0.049	463	0.049	463	0.05	463	0.051
462	0.038	462	0.049	462	0.05	462	0.05	462	0.052
461	0.039	461	0.05	461	0.05	461	0.051	461	0.053
460	0.039	460	0.05	460	0.05	460	0.051	460	0.053
459	0.04	459	0.051	459	0.051	459	0.052	459	0.053
458	0.04	458	0.051	458	0.052	458	0.053	458	0.054
457	0.041	457	0.052	457	0.052	457	0.053	457	0.054
456	0.04	456	0.052	456	0.053	456	0.053	456	0.054
455	0.041	455	0.053	455	0.054	455	0.054	455	0.056
454	0.041	454	0.053	454	0.054	454	0.055	454	0.056
453	0.042	453	0.054	453	0.054	453	0.056	453	0.057
452	0.042	452	0.055	452	0.055	452	0.056	452	0.058
451	0.043	451	0.054	451	0.056	451	0.056	451	0.058
450	0.043	450	0.056	450	0.056	450	0.057	450	0.059
449	0.044	449	0.055	449	0.057	449	0.057	449	0.06
448	0.044	448	0.056	448	0.058	448	0.058	448	0.06
447	0.044	447	0.057	447	0.058	447	0.06	447	0.061
446	0.045	446	0.058	446	0.058	446	0.06	446	0.061
445	0.046	445	0.058	445	0.059	445	0.061	445	0.061
444	0.047	444	0.059	444	0.061	444	0.062	444	0.063
443	0.047	443	0.059	443	0.061	443	0.062	443	0.063
442	0.048	442	0.06	442	0.061	442	0.063	442	0.064
441	0.048	441	0.061	441	0.063	441	0.064	441	0.065
440	0.048	440	0.061	440	0.063	440	0.064	440	0.065
439	0.049	439	0.063	439	0.064	439	0.065	439	0.066
438	0.05	438	0.062	438	0.064	438	0.065	438	0.067
437	0.05	437	0.063	437	0.065	437	0.067	437	0.068
436	0.051	436	0.065	436	0.066	436	0.067	436	0.069
435	0.052	435	0.065	435	0.066	435	0.068	435	0.069
434	0.052	434	0.065	434	0.067	434	0.068	434	0.07
433	0.053	433	0.067	433	0.068	433	0.069	433	0.072
432	0.053	432	0.068	432	0.069	432	0.07	432	0.072
431	0.053	431	0.068	431	0.069	431	0.072	431	0.073
430	0.055	430	0.069	430	0.071	430	0.072	430	0.074
429	0.055	429	0.069	429	0.071	429	0.072	429	0.074
428	0.056	428	0.07	428	0.072	428	0.074	428	0.075
427	0.056	427	0.071	427	0.073	427	0.075	427	0.076
426	0.057	426	0.071	426	0.074	426	0.075	426	0.077
425	0.058	425	0.073	425	0.075	425	0.077	425	0.079
424	0.058	424	0.073	424	0.075	424	0.077	424	0.079
423	0.059	423	0.075	423	0.076	423	0.079	423	0.08
422	0.06	422	0.076	422	0.078	422	0.079	422	0.081
421	0.061	421	0.076	421	0.078	421	0.08	421	0.082
420	0.062	420	0.077	420	0.08	420	0.082	420	0.084
419	0.063	419	0.078	419	0.081	419	0.082	419	0.085
418	0.063	418	0.079	418	0.082	418	0.084	418	0.086
417	0.064	417	0.08	417	0.082	417	0.084	417	0.086
416	0.065	416	0.081	416	0.084	416	0.087	416	0.088
415	0.065	415	0.082	415	0.085	415	0.086	415	0.089
414	0.067	414	0.082	414	0.086	414	0.088	414	0.089
413	0.068	413	0.084	413	0.087	413	0.089	413	0.092
412	0.069	412	0.085	412	0.088	412	0.091	412	0.093
411	0.07	411	0.087	411	0.09	411	0.092	411	0.094
410	0.07	410	0.087	410	0.09	410	0.092	410	0.095
409	0.071	409	0.088	409	0.092	409	0.094	409	0.096
408	0.073	408	0.089	408	0.092	408	0.096	408	0.097
407	0.074	407	0.09	407	0.095	407	0.097	407	0.099
406	0.074	406	0.091	406	0.095	406	0.098	406	0.102
405	0.075	405	0.093	405	0.096	405	0.099	405	0.102
404	0.077	404	0.094	404	0.097	404	0.101	404	0.104
403	0.078	403	0.095	403	0.099	403	0.102	403	0.106
402	0.079	402	0.096	402	0.1	402	0.104	402	0.107
401	0.08	401	0.097	401	0.102	401	0.105	401	0.108
400	0.081	400	0.099	400	0.103	400	0.106	400	0.11
399	0.083	399	0.1	399	0.105	399	0.109	399	0.112
398	0.083	398	0.102	398	0.106	398	0.11	398	0.114
397	0.085	397	0.102	397	0.108	397	0.111	397	0.116
396	0.086	396	0.105	396	0.109	396	0.114	396	0.118
395	0.088	395	0.106	395	0.111	395	0.115	395	0.119
394	0.089	394	0.107	394	0.113	394	0.116	394	0.122
393	0.09	393	0.109	393	0.114	393	0.118	393	0.123
392	0.092	392	0.111	392	0.116	392	0.121	392	0.126
391	0.092	391	0.111	391	0.117	391	0.122	391	0.128
390	0.094	390	0.113	390	0.119	390	0.125	390	0.129
389	0.096	389	0.115	389	0.121	389	0.126	389	0.131
388	0.097	388	0.116	388	0.122	388	0.128	388	0.134
387	0.098	387	0.118	387	0.124	387	0.129	387	0.136
386	0.1	386	0.119	386	0.127	386	0.131	386	0.138
385	0.102	385	0.122	385	0.129	385	0.135	385	0.142
384	0.103	384	0.123	384	0.13	384	0.136	384	0.144
383	0.104	383	0.124	383	0.131	383	0.139	383	0.147
382	0.106	382	0.126	382	0.133	382	0.14	382	0.149
381	0.108	381	0.128	381	0.136	381	0.144	381	0.152
380	0.108	380	0.13	380	0.139	380	0.146	380	0.154
379	0.11	379	0.132	379	0.14	379	0.148	379	0.158
378	0.113	378	0.134	378	0.143	378	0.15	378	0.161
377	0.114	377	0.135	377	0.144	377	0.154	377	0.164
376	0.116	376	0.138	376	0.146	376	0.155	376	0.167
375	0.117	375	0.139	375	0.15	375	0.158	375	0.171
374	0.12	374	0.141	374	0.152	374	0.163	374	0.174
373	0.122	373	0.144	373	0.154	373	0.165	373	0.179
372	0.123	372	0.146	372	0.157	372	0.168	372	0.182
371	0.125	371	0.148	371	0.159	371	0.172	371	0.185
370	0.127	370	0.15	370	0.162	370	0.174	370	0.189
369	0.129	369	0.152	369	0.164	369	0.178	369	0.193
368	0.132	368	0.154	368	0.167	368	0.181	368	0.198
367	0.133	367	0.157	367	0.171	367	0.186	367	0.203
366	0.136	366	0.159	366	0.174	366	0.188	366	0.207
365	0.136	365	0.162	365	0.176	365	0.192	365	0.211
364	0.139	364	0.163	364	0.179	364	0.195	364	0.216
363	0.141	363	0.166	363	0.182	363	0.2	363	0.221
362	0.144	362	0.17	362	0.186	362	0.204	362	0.226
361	0.146	361	0.172	361	0.189	361	0.208	361	0.232
360	0.148	360	0.175	360	0.193	360	0.213	360	0.238
359	0.15	359	0.177	359	0.196	359	0.217	359	0.243
358	0.153	358	0.182	358	0.2	358	0.223	358	0.25
357	0.155	357	0.184	357	0.204	357	0.228	357	0.256
356	0.158	356	0.187	356	0.208	356	0.232	356	0.263
355	0.161	355	0.191	355	0.212	355	0.238	355	0.27
354	0.162	354	0.194	354	0.216	354	0.244	354	0.277
353	0.165	353	0.197	353	0.221	353	0.25	353	0.285
352	0.167	352	0.201	352	0.225	352	0.255	352	0.292
351	0.171	351	0.204	351	0.229	351	0.262	351	0.3
350	0.172	350	0.208	350	0.234	350	0.267	350	0.307
349	0.176	349	0.211	349	0.237	349	0.273	349	0.317
348	0.178	348	0.215	348	0.243	348	0.28	348	0.326
347	0.182	347	0.219	347	0.249	347	0.286	347	0.334
346	0.183	346	0.221	346	0.253	346	0.293	346	0.342
345	0.187	345	0.226	345	0.259	345	0.302	345	0.353
344	0.19	344	0.23	344	0.264	344	0.308	344	0.364
343	0.193	343	0.235	343	0.269	343	0.316	343	0.374
342	0.196	342	0.238	342	0.276	342	0.323	342	0.384
341	0.198	341	0.243	341	0.282	341	0.331	341	0.395
340	0.203	340	0.247	340	0.287	340	0.34	340	0.406
339	0.205	339	0.251	339	0.293	339	0.347	339	0.416
338	0.209	338	0.257	338	0.3	338	0.357	338	0.428
337	0.213	337	0.262	337	0.307	337	0.368	337	0.443
336	0.216	336	0.267	336	0.314	336	0.376	336	0.455
335	0.222	335	0.273	335	0.322	335	0.386	335	0.469
334	0.226	334	0.278	334	0.33	334	0.398	334	0.483
333	0.229	333	0.283	333	0.337	333	0.408	333	0.498
332	0.233	332	0.289	332	0.345	332	0.419	332	0.511
331	0.238	331	0.296	331	0.353	331	0.431	331	0.527
330	0.242	330	0.302	330	0.361	330	0.442	330	0.541
329	0.247	329	0.307	329	0.37	329	0.453	329	0.558
328	0.25	328	0.313	328	0.379	328	0.465	328	0.572
327	0.256	327	0.319	327	0.387	327	0.477	327	0.588
326	0.259	326	0.326	326	0.396	326	0.489	326	0.605
325	0.264	325	0.332	325	0.406	325	0.502	325	0.622
324	0.27	324	0.34	324	0.416	324	0.516	324	0.641
323	0.275	323	0.346	323	0.425	323	0.53	323	0.659
322	0.279	322	0.352	322	0.435	322	0.543	322	0.677
321	0.283	321	0.36	321	0.444	321	0.556	321	0.697
320	0.289	320	0.366	320	0.454	320	0.571	320	0.713
319	0.293	319	0.373	319	0.464	319	0.585	319	0.733
318	0.298	318	0.38	318	0.473	318	0.598	318	0.75
317	0.302	317	0.386	317	0.484	317	0.614	317	0.771
316	0.306	316	0.392	316	0.495	316	0.627	316	0.789
315	0.31	315	0.399	315	0.505	315	0.643	315	0.809
314	0.313	314	0.404	314	0.514	314	0.655	314	0.828
313	0.317	313	0.412	313	0.524	313	0.67	313	0.848
312	0.32	312	0.416	312	0.533	312	0.683	312	0.868
311	0.323	311	0.422	311	0.542	311	0.698	311	0.884
310	0.326	310	0.426	310	0.551	310	0.712	310	0.902
309	0.328	309	0.432	309	0.561	309	0.724	309	0.918
308	0.33	308	0.437	308	0.569	308	0.737	308	0.938
307	0.333	307	0.442	307	0.578	307	0.751	307	0.958
306	0.336	306	0.448	306	0.589	306	0.764	306	0.974
305	0.338	305	0.452	305	0.597	305	0.777	305	0.991
304	0.341	304	0.459	304	0.606	304	0.791	304	1.012
303	0.343	303	0.465	303	0.617	303	0.806	303	1.026
302	0.347	302	0.471	302	0.626	302	0.818	302	1.046
301	0.349	301	0.477	301	0.635	301	0.833	301	1.063
300	0.353	300	0.484	300	0.647	300	0.843	300	1.081
299	0.357	299	0.492	299	0.656	299	0.859	299	1.101
298	0.361	298	0.497	298	0.667	298	0.873	298	1.111
297	0.366	297	0.503	297	0.677	297	0.883	297	1.127
296	0.373	296	0.512	296	0.688	296	0.899	296	1.143
295	0.379	295	0.52	295	0.696	295	0.913	295	1.156
294	0.386	294	0.529	294	0.712	294	0.925	294	1.175
293	0.394	293	0.539	293	0.721	293	0.939	293	1.19
292	0.4	292	0.549	292	0.732	292	0.953	292	1.208
291	0.405	291	0.554	291	0.739	291	0.962	291	1.218
290	0.409	290	0.561	290	0.749	290	0.972	290	1.227
289	0.413	289	0.567	289	0.758	289	0.981	289	1.238
288	0.416	288	0.572	288	0.761	288	0.985	288	1.248
287	0.418	287	0.575	287	0.767	287	0.992	287	1.245
286	0.422	286	0.581	286	0.776	286	1	286	1.258
285	0.423	285	0.584	285	0.777	285	0.999	285	1.252
284	0.428	284	0.59	284	0.782	284	1.006	284	1.261
283	0.431	283	0.593	283	0.787	283	1.009	283	1.262
282	0.432	282	0.597	282	0.79	282	1.012	282	1.263
281	0.435	281	0.599	281	0.791	281	1.013	281	1.265
280	0.438	280	0.606	280	0.798	280	1.014	280	1.261
279	0.439	279	0.606	279	0.797	279	1.015	279	1.259
278	0.44	278	0.609	278	0.801	278	1.014	278	1.26
277	0.441	277	0.609	277	0.799	277	1.013	277	1.25
276	0.442	276	0.611	276	0.801	276	1.007	276	1.242
275	0.443	275	0.612	275	0.8	275	1.008	275	1.24
274	0.442	274	0.613	274	0.795	274	1	274	1.221
273	0.445	273	0.616	273	0.796	273	0.995	273	1.218
272	0.445	272	0.616	272	0.796	272	0.991	272	1.207
271	0.445	271	0.618	271	0.794	271	0.989	271	1.2
270	0.442	270	0.614	270	0.789	270	0.98	270	1.186
269	0.437	269	0.609	269	0.784	269	0.967	269	1.168
268	0.434	268	0.607	268	0.777	268	0.957	268	1.151
267	0.429	267	0.603	267	0.769	267	0.947	267	1.144
266	0.424	266	0.597	266	0.761	266	0.937	266	1.124
265	0.42	265	0.593	265	0.754	265	0.929	265	1.114
264	0.415	264	0.588	264	0.747	264	0.914	264	1.096
263	0.408	263	0.581	263	0.737	263	0.907	263	1.074
262	0.399	262	0.571	262	0.729	262	0.892	262	1.058
261	0.395	261	0.567	261	0.719	261	0.88	261	1.048
260	0.386	260	0.562	260	0.71	260	0.877	260	1.035
259	0.378	259	0.559	259	0.709	259	0.868	259	1.029
258	0.377	258	0.557	258	0.706	258	0.874	258	1.037
257	0.382	257	0.566	257	0.72	257	0.897	257	1.051
256	0.39	256	0.557	256	0.704	256	0.893	256	1.045
255	0.408	255	0.556	255	0.719	255	0.909	255	1.126
254	0.371	254	0.509	254	0.658	254	0.792	254	0.918
253	0.369	253	0.503	253	0.678	253	0.787	253	0.936
252	0.369	252	0.523	252	0.643	252	0.814	252	0.971
251	0.363	251	0.51	251	0.656	251	0.795	251	0.984
250	0.386	250	0.515	250	0.583	250	0.762	250	0.913
249	0.379	249	0.487	249	0.643	249	0.759	249	0.961
248	0.342	248	0.459	248	0.603	248	0.671	248	0.811
247	0.341	247	0.474	247	0.569	247	0.692	247	0.863
246	0.347	246	0.42	246	0.538	246	0.696	246	0.742
245	0.364	245	0.468	245	0.604	245	0.687	245	0.804
244	0.327	244	0.44	244	0.542	244	0.618	244	0.718
243	0.321	243	0.417	243	0.534	243	0.7	243	0.699
242	0.316	242	0.394	242	0.481	242	0.544	242	0.647
241	0.298	241	0.446	241	0.485	241	0.586	241	0.679
240	0.321	240	0.398	240	0.574	240	0.637	240	0.82
239	0.299	239	0.393	239	0.484	239	0.553	239	0.653
238	0.337	238	0.378	238	0.481	238	0.578	238	0.695
237	0.292	237	0.363	237	0.54	237	0.569	237	0.675
236	0.262	236	0.367	236	0.43	236	0.475	236	0.598
235	0.291	235	0.36	235	0.5	235	0.497	235	0.603
234	0.259	234	0.353	234	0.462	234	0.499	234	0.638
233	0.255	233	0.348	233	0.388	233	0.513	233	0.535
232	0.296	232	0.356	232	0.418	232	0.497	232	0.589
231	0.258	231	0.342	231	0.414	231	0.47	231	0.519
230	0.294	230	0.393	230	0.446	230	0.565	230	0.616
229	0.27	229	0.337	229	0.396	229	0.478	229	0.534
228	0.286	228	0.359	228	0.395	228	0.493	228	0.561
227	0.285	227	0.365	227	0.393	227	0.493	227	0.557
226	0.242	226	0.325	226	0.39	226	0.438	226	0.45
225	0.28	225	0.376	225	0.45	225	0.455	225	0.538
224	0.254	224	0.319	224	0.426	224	0.485	224	0.544
223	0.259	223	0.347	223	0.39	223	0.488	223	0.537
222	0.287	222	0.364	222	0.406	222	0.482	222	0.591
221	0.241	221	0.347	221	0.392	221	0.453	221	0.548
220	0.266	220	0.292	220	0.373	220	0.438	220	0.501
219	0.237	219	0.342	219	0.384	219	0.451	219	0.531
218	0.245	218	0.285	218	0.36	218	0.423	218	0.489
217	0.236	217	0.294	217	0.364	217	0.46	217	0.483
216	0.258	216	0.32	216	0.368	216	0.496	216	0.498
215	0.252	215	0.34	215	0.398	215	0.458	215	0.471
214	0.248	214	0.318	214	0.402	214	0.484	214	0.487
213	0.22	213	0.285	213	0.381	213	0.432	213	0.488
212	0.253	212	0.303	212	0.343	212	0.4	212	0.478
211	0.247	211	0.311	211	0.405	211	0.423	211	0.502
210	0.229	210	0.275	210	0.369	210	0.376	210	0.465
209	0.207	209	0.271	209	0.342	209	0.398	209	0.454
208	0.248	208	0.315	208	0.361	208	0.41	208	0.45
207	0.235	207	0.301	207	0.368	207	0.398	207	0.47
206	0.249	206	0.277	206	0.368	206	0.427	206	0.452
205	0.216	205	0.303	205	0.331	205	0.38	205	0.43
204	0.241	204	0.312	204	0.349	204	0.396	204	0.467
203	0.223	203	0.299	203	0.332	203	0.379	203	0.449
202	0.234	202	0.3	202	0.331	202	0.388	202	0.448
201	0.247	201	0.295	201	0.385	201	0.381	201	0.469
200	0.224	200	0.306	200	0.34	200	0.39	200	0.47

## Sheet: Figure 3
Double bond conversion of aryl sulfonated lignin (AL-SO3) in radical polymerization using a mixture of HEMA and UDMA
0.05% AL-SO3		1% AL-SO3
Time (s)	Conversion (%)	Time (s)	Conversion (%)
0	0	0	0
0.73334	0.0192514	0.73321	0.181433
1.46667	-0.0891013	1.46641	0.145067
2.20001	-0.217212	2.19962	0.0369941
2.93335	-0.0927485	2.93283	-0.378351
3.66668	0.0379531	3.66603	-0.248261
4.40002	-0.317951	4.39924	-0.251078
5.13336	-0.0107129	5.13245	-0.382112
5.86669	-0.412527	5.86565	-0.299118
6.60003	-0.121325	6.59886	-0.232116
7.33337	-0.164232	7.33207	-0.418376
8.0667	0.00878474	8.06527	-0.459549
8.80004	0.0598672	8.79848	-0.347314
9.53338	-0.0286175	9.53168	-0.602738
10.2667	-0.264111	10.2649	-0.0849914
11	-0.0384222	10.9981	-0.353008
11.7334	-0.134102	11.7313	-0.504482
12.4667	-0.211961	12.4645	-0.359851
13.2001	0.293444	13.1977	-0.762503
13.9334	0.209098	13.9309	-0.426741
14.6667	0.149538	14.6641	-0.691548
15.4001	0.0987245	15.3973	-0.644638
16.1334	0.188708	16.1305	-0.736278
16.8667	0.324682	16.8637	-0.453906
17.6001	0.172873	17.597	-0.704089
18.3334	0.329068	18.3302	-0.702888
19.0667	0.283995	19.0634	-0.412108
19.8001	0.384591	19.7966	-0.546166
20.5334	0.5991	20.5298	-0.513377
21.2668	0.341595	21.263	-0.517225
22.0001	0.487411	21.9962	-0.499567
22.7334	0.388261	22.7294	-0.414883
23.4668	0.779119	23.4626	-0.606584
24.2001	0.635563	24.1958	-0.721168
24.9335	0.596719	24.929	-0.622049
25.6668	0.732485	25.6622	-0.943357
26.4001	0.577218	26.3954	-0.803422
27.1335	0.606947	27.1286	-0.830966
27.8668	0.912269	27.8619	-0.680936
28.6001	0.497094	28.5951	-0.311386
29.3335	0.894289	29.3283	-0.670708
30.0668	0.834453	30.0615	-0.674064
30.8001	0.852771	30.7947	-0.552533
31.5335	0.682738	31.5279	-0.529279
32.2668	1.09582	32.2611	-0.457825
33.0001	1.23288	32.9943	-0.391699
33.7335	1.24646	33.7275	-0.639476
34.4668	1.35612	34.4607	-0.0982189
35.2002	1.41481	35.1939	-0.726851
35.9335	1.33194	35.9271	-0.438955
36.6668	1.33554	36.6603	-0.192304
37.4002	1.32544	37.3935	-0.102037
38.1335	1.47318	38.1267	-0.184335
38.8668	1.62766	38.8599	0.189801
39.6002	1.7159	39.5932	0.401797
40.3335	1.70196	40.3264	0.436314
41.0669	1.78294	41.0596	0.64411
41.8002	1.88416	41.7928	0.848032
42.5335	1.9858	42.526	1.44198
43.2669	1.8315	43.2592	1.42002
44.0002	2.07169	43.9924	1.5665
44.7335	2.41044	44.7256	1.77217
45.4669	2.20815	45.4588	2.30401
46.2002	2.51465	46.192	2.51385
46.9335	2.16981	46.9252	2.89125
47.6669	2.68125	47.6584	3.05418
48.4002	2.7688	48.3916	3.61258
49.1336	2.67286	49.1248	3.83141
49.8669	3.18426	49.858	4.48772
50.6002	3.03635	50.5913	4.54539
51.3336	3.08498	51.3245	5.13271
52.0669	3.38536	52.0577	5.67105
52.8002	3.52778	52.7909	6.10813
53.5336	3.59214	53.5241	6.1698
54.2669	3.74068	54.2573	6.74799
55.0003	3.95721	54.9905	7.38159
55.7336	4.14879	55.7237	7.67119
56.4669	4.55726	56.4569	7.84942
57.2003	4.56872	57.1901	8.3901
57.9336	4.95262	57.9233	8.86183
58.6669	4.93597	58.6565	9.32384
59.4003	5.3084	59.3897	9.77881
60.1336	5.1151	60.1229	10.1157
60.8669	5.46117	60.8561	10.363
61.6003	5.60218	61.5894	10.7556
62.3336	5.8778	62.3225	11.3675
63.0669	6.17913	63.0558	11.894
63.8003	6.634	63.789	12.2946
64.5336	6.90442	64.5222	12.5728
65.267	7.0881	65.2554	13.0243
66.0003	7.1643	65.9886	13.4591
66.7336	7.45962	66.7218	13.8184
67.467	7.52873	67.455	14.0627
68.2003	7.96907	68.1882	14.5835
68.9337	7.9605	68.9214	15.2885
69.667	8.70348	69.6546	15.4637
70.4003	8.67026	70.3878	15.7739
71.1337	9.12689	71.121	16.1906
71.867	9.45011	71.8542	16.6212
72.6003	9.52077	72.5874	17.021
73.3337	9.89555	73.3207	17.3359
74.067	10.1424	74.0539	17.8082
74.8003	10.5719	74.7871	18.2702
75.5337	10.7529	75.5203	18.5284
76.267	10.9551	76.2535	18.9843
77.0003	11.2096	76.9867	19.3226
77.7337	11.6315	77.7199	19.6164
78.467	11.7105	78.4531	20.1029
79.2004	12.2168	79.1863	20.5602
79.9337	12.3278	79.9195	20.9288
80.667	12.5303	80.6527	21.2455
81.4004	12.8021	81.3859	21.4139
82.1337	13.0688	82.1191	22.0115
82.867	13.5383	82.8523	22.19
83.6004	13.6316	83.5855	22.5771
84.3337	14.0804	84.3187	22.9802
85.067	14.2965	85.052	23.0822
85.8004	14.5649	85.7852	23.6249
86.5337	14.7775	86.5184	23.7192
87.2671	15.0895	87.2516	24.3543
88.0004	15.3804	87.9848	24.7704
88.7337	15.3984	88.718	24.9165
89.4671	15.8515	89.4512	25.1417
90.2004	16.1112	90.1844	25.5352
90.9338	16.5642	90.9176	25.923
91.6671	16.8797	91.6508	26.1791
92.4004	16.8862	92.384	26.3573
93.1338	17.2115	93.1172	26.5465
93.8671	17.5408	93.8504	26.8953
94.6004	17.8885	94.5836	27.2474
95.3338	18.0426	95.3169	27.5558
96.0671	18.0898	96.05	27.8735
96.8004	18.605	96.7833	28.144
97.5338	18.8498	97.5165	28.1624
98.2671	18.9541	98.2497	28.4305
99.0005	19.2989	98.9829	28.8022
99.7338	19.7075	99.7161	29.028
100.467	19.8622	100.449	29.3021
101.2	20.2621	101.183	29.5773
101.934	20.6365	101.916	29.7818
102.667	20.7029	102.649	30.1785
103.4	21.0358	103.382	30.2564
104.134	21.1203	104.115	30.454
104.867	21.2889	104.849	30.7465
105.6	21.8311	105.582	30.9625
106.334	22.1651	106.315	31.2612
107.067	22.2878	107.048	31.2873
107.8	22.4953	107.781	31.3363
108.534	22.814	108.515	31.7348
109.267	22.9686	109.248	31.8846
110.001	23.1483	109.981	32.0393
110.734	23.3639	110.714	32.3898
111.467	23.6317	111.447	32.5858
112.201	23.897	112.181	32.9293
112.934	24.114	112.914	33.032
113.667	24.5184	113.647	33.0527
114.401	24.6214	114.38	33.302
115.134	24.7908	115.113	33.3359
115.867	25.1652	115.847	33.602
116.601	25.6078	116.58	33.8379
117.334	25.7237	117.313	33.9619
118.067	25.944	118.046	34.1542
118.801	26.0697	118.779	34.2416
119.534	26.4232	119.513	34.3233
120.267	26.5652	120.246	34.5761
121.001	26.8376	120.979	34.6095
121.734	27.14	121.712	34.6597
122.467	27.1861	122.445	35.1118
123.201	27.4722	123.179	35.365
123.934	27.7241	123.912	35.3529
124.667	27.8411	124.645	35.371
125.401	28.0519	125.378	35.6265
126.134	28.3166	126.112	35.5152
126.867	28.5827	126.845	35.6518
127.601	28.7976	127.578	35.9947
128.334	28.8845	128.311	36.2595
129.067	29.1874	129.044	36.3374
129.801	29.4414	129.778	36.4493
130.534	29.5817	130.511	36.6157
131.267	29.8909	131.244	36.5711
132.001	29.9394	131.977	36.8771
132.734	30.0395	132.71	36.8301
133.467	30.3281	133.444	36.9516
134.201	30.3965	134.177	36.9215
134.934	30.8744	134.91	37.2596
135.667	30.827	135.643	37.4219
136.401	30.9714	136.376	37.45
137.134	31.4894	137.11	37.4699
137.867	31.5027	137.843	37.7237
138.601	31.6815	138.576	37.8371
139.334	31.8594	139.309	38.0557
140.067	32.0554	140.042	37.9715
140.801	32.3664	140.776	38.0726
141.534	32.3992	141.509	38.0661
142.267	32.4031	142.242	38.2325
143.001	32.676	142.975	38.2791
143.734	32.7671	143.708	38.5007
144.467	32.9911	144.442	38.417
145.201	33.1992	145.175	38.6348
145.934	33.1507	145.908	38.6748
146.667	33.4442	146.641	38.9228
147.401	33.6893	147.375	38.7654
148.134	33.8663	148.108	38.9963
148.867	33.9935	148.841	39.2189
149.601	34.12	149.574	39.2418
150.334	34.3623	150.307	39.4483
151.067	34.4394	151.041	39.3899
151.801	34.6138	151.774	39.4627
152.534	34.7939	152.507	39.5211
153.267	34.9167	153.24	39.5225
154.001	35.0569	153.973	39.5773
154.734	35.1005	154.707	39.7263
155.467	35.2396	155.44	39.6504
156.201	35.3173	156.173	39.9273
156.934	35.5166	156.906	39.9021
157.667	35.7019	157.639	40.0951
158.401	35.8589	158.373	40.0878
159.134	35.818	159.106	40.0869
159.867	36.1277	159.839	40.3365
160.601	36.1637	160.572	40.2132
161.334	36.2258	161.305	40.4696
162.067	36.6577	162.039	40.4319
162.801	36.5212	162.772	40.5108
163.534	36.7173	163.505	40.604
164.267	36.7593	164.238	40.7727
165.001	37.0328	164.971	40.6397
165.734	36.9212	165.705	40.7651
166.467	37.0761	166.438	40.9007
167.201	37.3097	167.171	40.8691
167.934	37.3737	167.904	40.9616
168.667	37.5312	168.637	41.1031
169.401	37.5249	169.371	41.2344
170.134	37.7352	170.104	41.2631
170.867	37.7674	170.837	41.3614
171.601	37.9602	171.57	41.3421
172.334	38.1514	172.304	41.5583
173.067	38.1313	173.037	41.6537
173.801	38.2079	173.77	41.7186
174.534	38.3982	174.503	41.6423
175.267	38.4207	175.236	41.7992
176.001	38.5113	175.97	41.8548
176.734	38.6759	176.703	41.7629
177.467	38.606	177.436	41.9411
178.201	38.8602	178.169	41.9728
178.934	38.781	178.902	42.0584
179.667	38.879	179.636	41.9052
180.401	39.1813	180.369	42.0188
181.134	39.1892	181.102	42.224
181.867	39.3074	181.835	42.0522
182.601	39.2488	182.568	42.1989
183.334	39.3599	183.302	42.2499
184.067	39.3888	184.035	42.4003
184.801	39.7426	184.768	42.5209
185.534	39.8182	185.501	42.5248
186.268	39.9049	186.234	42.5118
187.001	39.8543	186.968	42.6309
187.734	39.924	187.701	42.4926
188.468	40.0637	188.434	42.886
189.201	40.0872	189.167	42.7952
189.934	40.0896	189.9	42.8702
190.668	40.1452	190.634	42.9093
191.401	40.358	191.367	42.9938
192.134	40.4423	192.1	42.7777
192.868	40.4243	192.833	43.0712
193.601	40.4854	193.567	42.8985
194.334	40.5948	194.3	43.1458
195.068	40.834	195.033	43.2007
195.801	40.8202	195.766	43.2371
196.534	40.7467	196.499	43.3173
197.268	40.9989	197.233	43.3423
198.001	40.9299	197.966	43.3708
198.734	41.1153	198.699	43.3419
199.468	40.9836	199.432	43.4982
200.201	41.1934	200.165	43.2797
200.934	41.3419	200.899	43.3952
201.668	41.2249	201.632	43.5825
202.401	41.3377	202.365	43.6529
203.134	41.3068	203.098	43.6835
203.868	41.4587	203.831	43.5148
204.601	41.4461	204.565	43.7427
205.334	41.5986	205.298	43.7067
206.068	41.7653	206.031	43.812
206.801	41.7719	206.764	43.9294
207.534	41.6855	207.497	43.9128
208.268	41.8827	208.231	44.0207
209.001	41.8175	208.964	44.041
209.734	42.0047	209.697	44.0405
210.468	42.0365	210.43	44.0862
211.201	42.0934	211.163	43.9399
211.934	42.1026	211.897	44.4639
212.668	42.2684	212.63	44.1347
213.401	42.339	213.363	44.1534
214.134	42.4796	214.096	44.255
214.868	42.4722	214.83	44.1947
215.601	42.5572	215.563	44.2955
216.334	42.5214	216.296	44.5322
217.068	42.5355	217.029	44.5506
217.801	42.6959	217.762	44.4371
218.534	42.7075	218.496	44.4464
219.268	42.6216	219.229	44.5794
220.001	42.8199	219.962	44.509
220.734	42.8723	220.695	44.5474
221.468	42.85	221.428	44.7195
222.201	42.9751	222.162	44.6312
222.934	43.1122	222.895	44.7981
223.668	43.2207	223.628	44.7467
224.401	43.1885	224.361	44.7708
225.134	43.1596	225.094	44.778
225.868	43.4136	225.828	44.7569
226.601	43.1599	226.561	44.7624
227.334	43.2858	227.294	44.8831
228.068	43.4239	228.027	44.8565
228.801	43.4966	228.76	45.0656
229.534	43.546	229.494	45.1683
230.268	43.5503	230.227	45.0296
231.001	43.5694	230.96	45.0658
231.734	43.5619	231.693	45.1085
232.468	43.7924	232.426	45.1811
233.201	43.7129	233.16	45.2285
233.934	43.7667	233.893	45.1832
234.668	43.7338	234.626	45.2611
235.401	43.7789	235.359	45.3552
236.134	43.8606	236.093	45.444
236.868	44.111	236.826	45.3194
237.601	44.0185	237.559	45.225
238.334	44.0749	238.292	45.4729
239.068	44.1612	239.025	45.4914
239.801	44.1392	239.759	45.6111
240.534	44.098	240.492	45.4912
241.268	44.1864	241.225	45.5014
242.001	44.2182	241.958	45.5589
242.734	44.3209	242.691	45.7313
243.468	44.3893	243.425	45.5307
244.201	44.2645	244.158	45.7703
244.934	44.3847	244.891	45.6115
245.668	44.5104	245.624	45.6795
246.401	44.3771	246.357	45.717
247.134	44.6518	247.091	45.6533
247.868	44.529	247.824	45.8682
248.601	44.6681	248.557	45.9602
249.334	44.6923	249.29	45.7469
250.068	44.781	250.023	45.9596
250.801	44.6131	250.757	46.0531
251.534	44.7994	251.49	46.1702
252.268	44.8582	252.223	46.0109
253.001	44.8334	252.956	46.0618
253.734	44.9059	253.689	46.0871
254.468	44.9665	254.423	46.0937
255.201	45.0966	255.156	46.1648
255.935	45.0635	255.889	46.1781
256.668	44.9555	256.622	46.1684
257.401	45.2385	257.355	46.0993
258.135	45.1782	258.089	46.1657
258.868	45.0947	258.822	46.4059
259.601	45.2829	259.555	46.262
260.335	45.2229	260.288	46.3337
261.068	45.2838	261.022	46.2927
261.801	45.3936	261.755	46.4491
262.535	45.3164	262.488	46.4155
263.268	45.4318	263.221	46.4469
264.001	45.4477	263.954	46.4079
264.735	45.4449	264.688	46.5138
265.468	45.5267	265.421	46.5175
266.201	45.6075	266.154	46.5505
266.935	45.5709	266.887	46.6521
267.668	45.6224	267.62	46.7305
268.401	45.5658	268.354	46.5119
269.135	45.6649	269.087	46.6454
269.868	45.7409	269.82	46.6704
270.601	45.6721	270.553	46.6031
271.335	45.8095	271.286	46.6461
272.068	45.6753	272.02	46.5562
272.801	45.9279	272.753	46.7705
273.535	45.8963	273.486	46.6975
274.268	45.8776	274.219	46.8728
275.001	45.8392	274.952	46.88
275.735	46.1329	275.686	46.8992
276.468	46.0862	276.419	46.7804
277.201	45.9954	277.152	46.9719
277.935	46.0376	277.885	46.9008
278.668	46.0685	278.618	46.927
279.401	45.9681	279.352	47.1332
280.135	46.2293	280.085	47.0605
280.868	46.1419	280.818	47.0022
281.601	46.252	281.551	46.9468
282.335	46.2603	282.285	47.0888
283.068	46.3292	283.018	47.0337
283.801	46.398	283.751	47.0837
284.535	46.3859	284.484	47.0097
285.268	46.4048	285.217	47.1083
286.001	46.2866	285.951	47.0561
286.735	46.5565	286.684	47.3237
287.468	46.4801	287.417	47.2156
288.201	46.572	288.15	47.2649
288.935	46.4567	288.883	47.4365
289.668	46.5087	289.617	47.2876
290.401	46.6355	290.35	47.1518
291.135	46.4966	291.083	47.2855
291.868	46.6627	291.816	47.3695
292.601	46.8522	292.549	47.2877
293.335	46.5597	293.283	47.3819
294.068	46.6616	294.016	47.4611
294.801	46.7598	294.749	47.3442
295.535	46.7711	295.482	47.457
296.268	46.7616	296.215	47.5072
297.001	46.9885	296.949	47.4233
297.735	46.7553	297.682	47.6287
298.468	46.8601	298.415	47.5433
299.201	46.9347	299.148	47.552
299.935	46.9704	299.881	47.5469
300.668	46.9856	300.615	47.6229
301.401	46.9368	301.348	47.5724
302.135	47.001	302.081	47.6741
302.868	47.1811	302.814	47.856
303.601	47.1019	303.547	47.7801
304.335	47.2193	304.281	47.655
305.068	47.3006	305.014	47.8894
305.801	47.1479	305.747	47.6818
306.535	47.2077	306.48	47.8892
307.268	47.3164	307.214	47.8233
308.001	47.2164	307.947	47.8026
308.735	47.3406	308.68	48.0495
309.468	47.3639	309.413	47.9902
310.201	47.3041	310.146	47.8776
310.935	47.3546	310.88	47.9056
311.668	47.4779	311.613	47.9682
312.401	47.4553	312.346	47.9665
313.135	47.5571	313.079	47.8927
313.868	47.3859	313.812	48.0314
314.601	47.5492	314.546	47.9644
315.335	47.5784	315.279	48.0979
316.068	47.482	316.012	48.0779
316.801	47.5298	316.745	48.0958
317.535	47.5248	317.478	48.1841
318.268	47.525	318.212	48.1013
319.001	47.6083	318.945	48.003
319.735	47.7598	319.678	48.1892
320.468	47.636	320.411	48.1423
321.201	47.6529	321.144	48.2731
321.935	47.7913	321.878	48.299
322.668	47.6986	322.611	48.3261
323.401	47.778	323.344	48.3283
324.135	47.8274	324.077	48.2549
324.868	47.787	324.81	48.437
325.601	47.8138	325.544	48.1854
326.335	47.7618	326.277	48.4007
327.068	47.8396	327.01	48.5092
327.801	47.9062	327.743	48.2595
328.535	48.0006	328.477	48.4916
329.268	48.0932	329.21	48.3926
330.002	47.9917	329.943	48.4372
330.735	47.9071	330.676	48.5013
331.468	47.9814	331.409	48.5197
332.202	48.0311	332.143	48.5613
332.935	48.1035	332.876	48.2674
333.668	48.1424	333.609	48.5155
334.402	48.2645	334.342	48.6035
335.135	48.0808	335.075	48.3731
335.868	48.0539	335.809	48.5807
336.602	48.3014	336.542	48.4054
337.335	48.2812	337.275	48.4049
338.068	48.2985	338.008	48.7359
338.802	48.1406	338.741	48.5342
339.535	48.2716	339.475	48.5005
340.268	48.26	340.208	48.6761
341.002	48.2684	340.941	48.6164
341.735	48.3509	341.674	48.699
342.468	48.3181	342.407	48.6053
343.202	48.1763	343.141	48.7328
343.935	48.5587	343.874	48.7641
344.668	48.4767	344.607	48.7971
345.402	48.4859	345.34	48.6168
346.135	48.5103	346.073	48.8975
346.868	48.3991	346.807	48.8854
347.602	48.5596	347.54	48.7795
348.335	48.6517	348.273	48.8583
349.068	48.5525	349.006	48.9855
349.802	48.535	349.74	48.9225
350.535	48.7378	350.473	48.8938
351.268	48.7312	351.206	48.9331
352.002	48.6751	351.939	49.1265
352.735	48.7121	352.672	49.011
353.468	48.6679	353.406	49.0269
354.202	48.7847	354.139	49.0365
354.935	48.8271	354.872	48.9911
355.668	48.7717	355.605	48.9894
356.402	48.7595	356.338	49.0798
357.135	48.8518	357.072	48.9619
357.868	48.7855	357.805	49.0898
358.602	48.8767	358.538	49.072
359.335	48.8804	359.271	49.2039
360.068	48.8399	360.004	49.0733
360.802	48.9178	360.738	49.0375
361.535	48.8983	361.471	49.1195
362.268	48.7735	362.204	49.1268
363.002	48.8635	362.937	48.6955
363.735	49.039	363.67	49.3014
364.468	49.0859	364.404	49.196
365.202	48.9342	365.137	49.3396
365.935	48.9787	365.87	49.1392
366.668	48.968	366.603	49.2885
367.402	49.0271	367.336	49.3052
368.135	49.1053	368.07	49.2577
368.868	49.1269	368.803	49.2834
369.602	49.0716	369.536	49.484
370.335	49.162	370.269	49.4286
371.068	49.2161	371.002	49.3238
371.802	49.0127	371.736	49.335
372.535	49.2016	372.469	49.4565
373.268	49.0372	373.202	49.4314
374.002	49.0559	373.935	49.3909
374.735	49.2194	374.669	49.5186
375.468	49.2757	375.402	49.3649
376.202	49.2108	376.135	49.4524
376.935	49.3225	376.868	49.5031
377.668	49.3625	377.601	49.4569
378.402	49.2283	378.335	49.348
379.135	49.1802	379.068	49.5133
379.868	49.2025	379.801	49.668
380.602	49.4217	380.534	49.4485
381.335	49.3735	381.267	49.5184
382.068	49.4135	382.001	49.5596
382.802	49.4196	382.734	49.5679
383.535	49.3323	383.467	49.5344
384.268	49.4591	384.2	49.3353
385.002	49.4825	384.933	49.5088
385.735	49.5345	385.667	49.8342
386.468	49.4304	386.4	49.6921
387.202	49.6266	387.133	49.665
387.935	49.7105	387.866	49.8953
388.668	49.48	388.599	49.7674
389.402	49.7188	389.333	49.845
390.135	49.5425	390.066	49.7093
390.868	49.6165	390.799	49.8269
391.602	49.5453	391.532	49.89
392.335	49.6103	392.265	49.6689
393.068	49.6723	392.999	49.8588
393.802	49.8479	393.732	49.9287
394.535	49.5713	394.465	49.7443
395.268	49.7856	395.198	49.3732
396.002	49.8425	395.932	49.7724
396.735	49.741	396.665	49.8816
397.468	49.6791	397.398	49.8331
398.202	49.8556	398.131	49.622
398.935	49.8067	398.864	49.9669
399.668	49.9179	399.598	49.967
400.402	49.7846	400.331	49.9782
401.135	49.787	401.064	49.9684
401.868	49.9027	401.797	49.9566
402.602	49.8877	402.53	49.9101
403.335	49.9487	403.264	50.0073
404.069	49.8271	403.997	49.8471
404.802	49.7223	404.73	50.0081
405.535	49.8716	405.463	49.916
406.269	50.02	406.196	49.6969
407.002	49.9409	406.93	50.0103
407.735	49.9867	407.663	50.0527
408.469	49.9839	408.396	49.7734
409.202	49.7839	409.129	50.1282
409.935	50.0376	409.862	50.0883
410.669	50.0629	410.596	50.0007
411.402	49.9791	411.329	50.0806
412.135	49.9637	412.062	50.0719
412.869	50.0692	412.795	50.0338
413.602	50.0443	413.528	50.1853
414.335	50.1393	414.262	49.6835
415.069	50.1371	414.995	50.2467
415.802	50.0593	415.728	50.1747
416.535	50.2062	416.461	50.3808
417.269	50.2006	417.195	50.216
418.002	50.1779	417.928	49.9124
418.735	50.1905	418.661	50.3611
419.469	50.178	419.394	50.366
420.202	50.2727	420.127	50.2351
420.935	50.2631	420.861	50.2992
421.669	50.2969	421.594	50.4811
422.402	50.1041	422.327	50.3963
423.135	50.298	423.06	50.477
423.869	50.4725	423.793	50.2964
424.602	50.295	424.527	50.4041
425.335	50.4461	425.26	50.5619
426.069	50.3891	425.993	50.3423
426.802	50.3381	426.726	50.3903
427.535	50.2731	427.459	50.3699
428.269	50.2719	428.193	50.4028
429.002	50.3252	428.926	50.3891
429.735	50.6121	429.659	50.5267
430.469	50.4028	430.392	50.3904
431.202	50.47	431.125	50.5417
431.935	50.4596	431.859	50.4152
432.669	50.4629	432.592	50.4392
433.402	50.5977	433.325	50.4004
434.135	50.3954	434.058	50.6394
434.869	50.5198	434.791	50.4152
435.602	50.6485	435.525	50.6362
436.335	50.529	436.258	50.6519
437.069	50.7304	436.991	50.5114
437.802	50.4685	437.724	50.6438
438.535	50.5773	438.457	50.515
439.269	50.4608	439.191	50.7073
440.002	50.5494	439.924	50.7093
440.735	50.6659	440.657	50.6868
441.469	50.6221	441.39	50.4033
442.202	50.738	442.124	50.6291
442.935	50.5923	442.857	50.6278
443.669	50.7578	443.59	50.6028
444.402	50.737	444.323	50.8106
445.135	50.7088	445.056	50.7991
445.869	50.845	445.79	50.6508
446.602	50.733	446.523	50.8426
447.335	50.7329	447.256	50.8664
448.069	50.7678	447.989	50.4437
448.802	50.7917	448.722	50.7903
449.535	50.9252	449.456	50.8452
450.269	50.682	450.189	50.9279
451.002	50.7496	450.922	50.8121
451.735	50.7978	451.655	50.7264
452.469	50.8281	452.388	50.8113
453.202	50.9188	453.122	50.7583
453.935	50.8256	453.855	50.817
454.669	50.8244	454.588	50.9054
455.402	51.0906	455.321	50.8664
456.135	50.9112	456.054	50.8316
456.869	50.7751	456.788	50.9353
457.602	50.9741	457.521	50.7989
458.335	50.9787	458.254	50.843
459.069	50.8936	458.987	50.971
459.802	50.9741	459.72	51.0246
460.535	51.0183	460.454	50.8962
461.269	51.0801	461.187	50.9478
462.002	50.9566	461.92	50.7924
462.735	50.926	462.653	50.9063
463.469	51.077	463.387	50.6
464.202	51.075	464.12	51.0087
464.935	51.0786	464.853	51.0049
465.669	51.2111	465.586	51.0597
466.402	51.0992	466.319	50.6851
467.135	51.1918	467.053	50.9457
467.869	51.0992	467.786	51.0398
468.602	51.0438	468.519	50.9822
469.335	51.2037	469.252	50.6674
470.069	51.2151	469.985	51.0799
470.802	51.249	470.719	51.2039
471.535	51.0794	471.452	51.1066
472.269	51.0827	472.185	51.1474
473.002	51.0791	472.918	51.1459
473.735	51.1195	473.651	51.0776
474.469	51.1803	474.385	51.0352
475.202	51.3937	475.118	51.1246
475.935	51.2417	475.851	51.1746
476.669	51.1487	476.584	51.2317
477.402	51.3484	477.317	51.0984
478.136	51.3459	478.051	51.1704
478.869	51.2467	478.784	51.0951
479.602	51.1875	479.517	51.2277
480.336	51.3129	480.25	51.1639
481.069	51.2868	480.983	51.0838
481.802	51.2385	481.717	51.1386
482.536	51.3231	482.45	51.4631
483.269	51.6015	483.183	51.3064
484.002	51.5225	483.916	51.3296
484.736	51.4077	484.649	51.4342
485.469	51.4968	485.383	51.084
486.202	51.1755	486.116	51.4125
486.936	51.416	486.849	51.3516
487.669	51.515	487.582	51.3475
488.402	51.3847	488.316	51.4306
489.136	51.4338	489.049	51.4117
489.869	51.4727	489.782	51.281
490.602	51.491	490.515	51.355
491.336	51.4484	491.248	51.2525
492.069	51.4476	491.982	51.3674
492.802	51.6528	492.715	51.4027
493.536	51.722	493.448	51.4285
494.269	51.5861	494.181	51.3897
495.002	51.7138	494.914	51.4999
495.736	51.3858	495.648	51.4882
496.469	51.6807	496.381	51.6888
497.202	51.5533	497.114	51.513
497.936	51.4255	497.847	51.4791
498.669	51.6811	498.58	51.4167
499.402	51.7276	499.314	51.4667
500.136	51.5699	500.047	51.5868
500.869	51.7378	500.78	51.5655
501.602	51.7445	501.513	51.4715
502.336	51.7028	502.246	51.4597
503.069	51.6433	502.98	51.634
503.802	51.6485	503.713	51.692
504.536	51.6099	504.446	51.6689
505.269	51.7174	505.179	51.4866
506.002	51.6197	505.912	51.688
506.736	51.6554	506.646	51.6098
507.469	51.8997	507.379	51.5624
508.202	51.6631	508.112	51.6636
508.936	51.6164	508.845	51.6105
509.669	51.8271	509.579	51.5808
510.402	51.5992	510.312	51.7535
511.136	51.8149	511.045	51.7186
511.869	51.7374	511.778	51.6824
512.602	51.6868	512.511	51.7449
513.336	51.7719	513.245	51.3523
514.069	51.7663	513.978	51.6768
514.802	51.921	514.711	51.7464
515.536	51.8506	515.444	51.7472
516.269	51.7714	516.177	51.7369
517.002	51.9573	516.911	51.7749
517.736	51.9155	517.644	51.8096
518.469	51.9561	518.377	51.7796
519.202	51.7281	519.11	51.8357
519.936	51.9014	519.843	51.759
520.669	51.895	520.577	51.8713
521.402	52.0428	521.31	51.7646
522.136	51.8814	522.043	51.8618
522.869	51.9502	522.776	51.7401
523.602	51.8831	523.509	51.7519
524.336	51.9874	524.243	51.9273
525.069	51.9656	524.976	51.7835
525.802	52.05	525.709	51.8294
526.536	51.8821	526.442	51.5519
527.269	52.058	527.175	51.8887
528.002	52.0345	527.909	51.8894
528.736	51.7673	528.642	51.8159
529.469	52.0975	529.375	51.8571
530.202	52.0464	530.108	51.9148
530.936	52.1045	530.842	51.8751
531.669	52.1414	531.575	51.899
532.402	52.1547	532.308	52.0057
533.136	52.26	533.041	51.891
533.869	52.1734	533.774	51.8665
534.602	52.3164	534.508	51.8428
535.336	52.1104	535.241	52.1042
536.069	52.0906	535.974	51.9964
536.802	52.1816	536.707	52.0537
537.536	52.1607	537.44	51.8508
538.269	52.1712	538.174	51.9661
539.002	52.344	538.907	51.9376
539.736	52.1519	539.64	52.1366
540.469	52.235	540.373	51.8832
541.202	52.1678	541.106	51.9877
541.936	52.2557	541.84	52.2502
542.669	52.1517	542.573	51.9291
543.402	52.1398	543.306	52.1243
544.136	52.372	544.039	52.1758
544.869	52.3252	544.772	52.192
545.602	52.2688	545.506	52.099
546.336	52.3083	546.239	51.675
547.069	52.245	546.972	52.2733
547.802	52.3528	547.705	52.1237
548.536	52.4547	548.438	52.0711
549.269	52.4328	549.172	52.0319
550.003	52.3535	549.905	52.3193
550.736	52.3908	550.638	52.1754
551.469	52.286	551.371	51.8603
552.203	52.1975	552.105	52.0508
552.936	52.4084	552.838	52.1304
553.669	52.4142	553.571	52.2477
554.403	52.4732	554.304	52.3381
555.136	52.5216	555.037	52.1212
555.869	52.4632	555.771	52.2788
556.603	52.4758	556.504	52.2276
557.336	52.4491	557.237	52.2159
558.069	52.3592	557.97	52.0805
558.803	52.2464	558.703	52.202
559.536	52.5509	559.437	52.0941
560.269	52.3231	560.17	52.248
561.003	52.561	560.903	52.2703
561.736	52.4941	561.636	52.3758
562.469	52.6485	562.369	52.3687
563.203	52.5628	563.103	52.2666
563.936	52.4765	563.836	52.3458
564.669	52.5365	564.569	52.3714
565.403	52.4466	565.302	52.4379
566.136	52.6213	566.035	51.9131
566.869	52.3481	566.769	52.2389
567.603	52.5771	567.502	52.4865
568.336	52.4751	568.235	52.3877
569.069	52.5098	568.968	52.2912
569.803	52.691	569.701	52.2977
570.536	52.5553	570.435	52.3466
571.269	52.4933	571.168	52.5411
572.003	52.6322	571.901	52.46
572.736	52.6595	572.634	52.3717
573.469	52.5091	573.367	52.5069
574.203	52.6149	574.101	52.5362
574.936	52.7278	574.834	52.4725
575.669	52.7638	575.567	52.471
576.403	52.5654	576.3	52.0985
577.136	52.6862	577.034	52.4335
577.869	52.7849	577.767	52.3471
578.603	52.6236	578.5	52.4975
579.336	52.7207	579.233	52.422
580.069	52.7958	579.966	52.4873
580.803	52.6141	580.7	52.4882
581.536	52.6478	581.433	52.4144
582.269	52.8209	582.166	52.5111
583.003	52.8428	582.899	52.5921
583.736	52.7575	583.632	52.6777
584.469	52.8875	584.366	52.4985
585.203	52.7372	585.099	52.5681
585.936	52.6289	585.832	52.1981

## Sheet: Figure 4c
particle size of AL before (black) and after (red) photo-ATRP with MMA
Size (d. nm)	Intensity (%)	Size (d. nm)	Intensity (%)
0.4	0	0.4	0
0.4632	0	0.4632	0
0.5365	0	0.5365	0
0.6213	0	0.6213	0
0.7195	0	0.7195	0
0.8332	0	0.8332	0
0.9649	0	0.9649	0
1.117	0	1.117	0
1.294	0	1.294	0
1.499	0	1.499	0
1.736	0	1.736	0
2.01	0	2.01	0
2.328	0	2.328	0
2.696	0	2.696	0
3.122	0	3.122	0
3.615	0	3.615	0
4.187	0	4.187	0
4.849	0	4.849	0
5.615	0	5.615	0
6.503	0	6.503	0
7.531	0	7.531	0
8.721	0	8.721	0
10.1	0	10.1	0
11.7	0	11.7	0
13.54	0	13.54	0
15.69	0	15.69	0
18.17	0	18.17	0
21.04	0	21.04	0
24.36	0	24.36	0
28.21	0	28.21	0
32.67	0	32.67	0
37.84	0	37.84	0
43.82	0	43.82	0
50.75	0	50.75	0
58.77	0	58.77	0
68.06	0	68.06	0
78.82	0	78.82	0
91.28	0	91.28	0
105.7	0	105.7	0
122.4	41.1	122.4	0
141.8	58.9	141.8	0
164.2	0	164.2	0
190.1	0	190.1	0
220.2	0	220.2	31
255	0	255	62.5
295.3	0	295.3	6.5
342	0	342	0
396.1	0	396.1	0
458.7	0	458.7	0
531.2	0	531.2	0
615.1	0	615.1	0
712.4	0	712.4	0
825	0	825	0
955.4	0	955.4	0
1106	0	1106	0
1281	0	1281	0
1484	0	1484	0
1718	0	1718	0
1990	0	1990	0
2305	0	2305	0
2669	0	2669	0
3091	0	3091	0
3580	0	3580	0
4145	0	4145	0
4801	0	4801	0
5560	0	5560	0
6439	0	6439	0
7456	0	7456	0
8635	0	8635	0
10000	0	10000	0

## Sheet: Figure 5a
Kinetics of the photopolymerization
Time (h)	Conversion (%)
0	0
4	12.46
8	23.36
12	36.98
16	56.91
20	72.98

## Sheet: Figure 5b
Temporal control of the photoinduced ATRP process.
Time (h)	Conversion (%)
0	0
2	7.77
4	7.75
6	15.67
8	15.64
10	24.89

[truncated: 14 more sheets: Figure 6a, Figure 6b, Figure 6c, Figure 6d, Figure 6e, Figure 6f, Figure 6g, Figure 6h, Figure 6i, Figure 6j, Figure 6k, Figure 6l, Figure 7c, Figure 7d]
